# Supplementary material for: Estimating colocalization probability from limited summary statistics
Source: BMC Bioinformatics. 2021 May 17;22:254. doi: 10.1186/s12859-021-04170-z (PMC8130535; doi:10.1186/s12859-021-04170-z)
Supplement: Supplementary file 2 — Additional file 2. Supplementary dataset 1: A table of all high probability colocalizations between GWAS catalog entries and GTEX eQTL. [file 12859_2021_4170_MOESM2_ESM.txt]

MAPPED_TRAIT	MAPPED_TRAIT_URI	gene_id	tissue	PP.H4.abf	N	Superpop	Design	refsnp_id	GWASp	Panel	STUDY.ACCESSION	DISEASE.TRAIT
inflammatory bowel disease	http://www.ebi.ac.uk/efo/EFO_0003767	ENSG00000085978.17	Adipose_Subcutaneous	0.94918738467955	34652	EUR	CC	rs12994997	3e-41	European	GCST003043	Inflammatory bowel disease
inflammatory bowel disease	http://www.ebi.ac.uk/efo/EFO_0003767	ENSG00000197083.7	Adipose_Subcutaneous	0.990986705620559	34652	EUR	CC	rs17800987	2e-31	European	GCST003043	Inflammatory bowel disease
inflammatory bowel disease	http://www.ebi.ac.uk/efo/EFO_0003767	ENSG00000178188.10	Adipose_Subcutaneous	0.917800001959943	34652	EUR	CC	rs62037363	6e-22	European	GCST003043	Inflammatory bowel disease
inflammatory bowel disease	http://www.ebi.ac.uk/efo/EFO_0003767	ENSG00000138092.6	Adipose_Subcutaneous	0.93631319803192	34652	EUR	CC	rs13407913	2e-20	European	GCST003043	Inflammatory bowel disease
inflammatory bowel disease	http://www.ebi.ac.uk/efo/EFO_0003767	ENSG00000115607.5	Adipose_Subcutaneous	0.956176871044501	34652	EUR	CC	rs1420098	2e-20	European	GCST003043	Inflammatory bowel disease
inflammatory bowel disease	http://www.ebi.ac.uk/efo/EFO_0003767	ENSG00000225697.6	Adipose_Subcutaneous	0.922795039233163	34652	EUR	CC	rs9868809	8e-18	European	GCST003043	Inflammatory bowel disease
inflammatory bowel disease	http://www.ebi.ac.uk/efo/EFO_0003767	ENSG00000213047.7	Adipose_Subcutaneous	0.959309446419546	34652	EUR	CC	rs2488397	5e-16	European	GCST003043	Inflammatory bowel disease
systemic lupus erythematosus	http://www.ebi.ac.uk/efo/EFO_0002690	ENSG00000231852.2	Adipose_Subcutaneous	0.975733700392198	4651	EUR	CC	rs2187668	3e-21	European	GCST000144	Systemic lupus erythematosus
type II diabetes mellitus	http://www.ebi.ac.uk/efo/EFO_0001360	ENSG00000188211.4	Adipose_Subcutaneous	0.944983625278033	4862	EUR	CC	rs5215	5e-11	European	GCST000025	Type 2 diabetes
type II diabetes mellitus	http://www.ebi.ac.uk/efo/EFO_0001360	ENSG00000260196.1	Adipose_Subcutaneous	0.960314190843928	4862	EUR	CC	rs5215	5e-11	European	GCST000025	Type 2 diabetes
inflammatory bowel disease	http://www.ebi.ac.uk/efo/EFO_0003767	ENSG00000149485.12	Adipose_Subcutaneous	0.946671020092694	34652	EUR	CC	rs1535	3e-09	European	GCST003043	Inflammatory bowel disease
inflammatory bowel disease	http://www.ebi.ac.uk/efo/EFO_0003767	ENSG00000138111.10	Adipose_Subcutaneous	0.921600111097401	34652	EUR	CC	rs2274351	7e-09	European	GCST003043	Inflammatory bowel disease
inflammatory bowel disease	http://www.ebi.ac.uk/efo/EFO_0003767	ENSG00000174672.11	Adipose_Subcutaneous	0.952509390148768	34652	EUR	CC	rs907611	2e-08	European	GCST003043	Inflammatory bowel disease
inflammatory bowel disease	http://www.ebi.ac.uk/efo/EFO_0003767	ENSG00000011485.10	Adipose_Subcutaneous	0.978274716868971	34652	EUR	CC	rs4802307	2e-08	European	GCST003043	Inflammatory bowel disease
inflammatory bowel disease	http://www.ebi.ac.uk/efo/EFO_0003767	ENSG00000268810.1	Adipose_Subcutaneous	0.976976622543213	34652	EUR	CC	rs4802307	2e-08	European	GCST003043	Inflammatory bowel disease
inflammatory bowel disease	http://www.ebi.ac.uk/efo/EFO_0003767	ENSG00000054219.9	Adipose_Subcutaneous	0.979563580227532	34652	EUR	CC	rs4664304	3e-08	European	GCST003043	Inflammatory bowel disease
inflammatory bowel disease	http://www.ebi.ac.uk/efo/EFO_0003767	ENSG00000166501.8	Adipose_Subcutaneous	0.985769902366453	34652	EUR	CC	rs7404095	3e-08	European	GCST003043	Inflammatory bowel disease
kidney stone	http://www.ebi.ac.uk/efo/EFO_0003845	ENSG00000169220.13	Adipose_Subcutaneous	0.931030384175343	285019	EUR	CC	rs12654812	6e-11	European	GCST003086	Kidney stones
nasopharyngeal neoplasm	http://www.ebi.ac.uk/efo/EFO_0004252	ENSG00000179583.13	Adipose_Subcutaneous	0.996940557616025	4562	EAS	CC	rs6498114	4e-09	EastAsian	GCST003578	Nasopharyngeal carcinoma
gastric adenocarcinoma	http://www.ebi.ac.uk/efo/EFO_0000503	ENSG00000169231.9	Adipose_Subcutaneous	0.9694931593826	204576	EUR	CC	rs2990223	2e-08	European	GCST002990	Gastric adenocarcinoma (histologically verified)
gastric adenocarcinoma	http://www.ebi.ac.uk/efo/EFO_0000503	ENSG00000185499.12	Adipose_Subcutaneous	0.992640392453886	204576	EUR	CC	rs2990223	2e-08	European	GCST002990	Gastric adenocarcinoma (histologically verified)
gastric carcinoma	http://www.ebi.ac.uk/efo/EFO_0000178	ENSG00000169231.9	Adipose_Subcutaneous	0.971669549238621	208152	EUR	CC	rs2990223	8e-10	European	GCST002992	Gastric cancer
gastric carcinoma	http://www.ebi.ac.uk/efo/EFO_0000178	ENSG00000185499.12	Adipose_Subcutaneous	0.993342387591726	208152	EUR	CC	rs2990223	8e-10	European	GCST002992	Gastric cancer
rheumatoid arthritis, systemic lupus erythematosus	http://www.ebi.ac.uk/efo/EFO_0000685, http://www.ebi.ac.uk/efo/EFO_0002690	ENSG00000076662.5	Adipose_Subcutaneous	0.984004251549023	16546	EUR	CC	rs7258015	3e-08	European	GCST003620	Systemic lupus erythematosus or rheumatoid arthritis
rheumatoid arthritis, systemic lupus erythematosus	http://www.ebi.ac.uk/efo/EFO_0000685, http://www.ebi.ac.uk/efo/EFO_0002690	ENSG00000161180.6	Adipose_Subcutaneous	0.940805583858963	16546	EUR	CC	rs2283790	2e-11	European	GCST003620	Systemic lupus erythematosus or rheumatoid arthritis
rheumatoid arthritis, systemic lupus erythematosus	http://www.ebi.ac.uk/efo/EFO_0000685, http://www.ebi.ac.uk/efo/EFO_0002690	ENSG00000185651.10	Adipose_Subcutaneous	0.926297918947515	16546	EUR	CC	rs2283790	2e-11	European	GCST003620	Systemic lupus erythematosus or rheumatoid arthritis
systemic lupus erythematosus	http://www.ebi.ac.uk/efo/EFO_0002690	ENSG00000231852.2	Adipose_Subcutaneous	0.976571675002995	1148	EUR	CC	rs2187668	1e-09	European	GCST003103	Systemic lupus erythematosus
systemic lupus erythematosus	http://www.ebi.ac.uk/efo/EFO_0002690	ENSG00000231852.2	Adipose_Subcutaneous	0.976670709339787	1148	EUR	CC	rs3129716	4e-09	European	GCST003103	Systemic lupus erythematosus
membranous glomerulonephritis	http://www.ebi.ac.uk/efo/EFO_0004254	ENSG00000231852.2	Adipose_Subcutaneous	0.972314726327735	668	EUR	CC	rs9272729	2e-39	European	GCST003402	Membranous nephropathy
lung carcinoma	http://www.ebi.ac.uk/efo/EFO_0001071	ENSG00000244731.3	Adipose_Subcutaneous	0.931777205332065	10295	EUR	CC	rs3117582	5e-10	European	GCST000257	Lung cancer
type I diabetes mellitus	http://www.ebi.ac.uk/efo/EFO_0001359	ENSG00000179344.12	Adipose_Subcutaneous	0.908469957088814	8207	EUR	CC	rs9272346	6e-129	European	GCST000258	Type 1 diabetes
IGA glomerulonephritis	http://www.ebi.ac.uk/efo/EFO_0004194	ENSG00000227766.1	Adipose_Subcutaneous	0.963772456400077	5704	EAS	CC	rs2523946	2e-11	EastAsian	GCST001364	IgA nephropathy
Testicular Germ Cell Tumor	http://www.ebi.ac.uk/efo/EFO_1000566	ENSG00000173890.12	Adipose_Subcutaneous	0.957735116301703	17528	EUR	CC	rs3755605	4e-09	European	GCST004713	Testicular germ cell tumor
prostate carcinoma	http://www.ebi.ac.uk/efo/EFO_0001663	ENSG00000177311.6	Adipose_Subcutaneous	0.982438050895781	13560	EUR	CC	rs6763931	2e-08	European	GCST001148	Prostate cancer
Testicular Germ Cell Tumor	http://www.ebi.ac.uk/efo/EFO_1000566	ENSG00000197372.5	Adipose_Subcutaneous	0.977513921819209	17528	EUR	CC	rs34601376	2e-11	European	GCST004713	Testicular germ cell tumor
ovarian mucinous adenocarcinoma	http://www.ebi.ac.uk/efo/EFO_0006462	ENSG00000224189.2	Adipose_Subcutaneous	0.944307979632493	43507	EUR	CC	rs711830	1e-14	European	GCST004419	Mucinous ovarian carcinoma
ovarian mucinous adenocarcinoma	http://www.ebi.ac.uk/efo/EFO_0006462	ENSG00000224189.2	Adipose_Subcutaneous	0.943870286592552	43507	EUR	CC	rs6755777	1e-13	European	GCST004419	Mucinous ovarian carcinoma
ovarian carcinoma	http://www.ebi.ac.uk/efo/EFO_0001075	ENSG00000224189.2	Adipose_Subcutaneous	0.944600296626746	63347	EUR	CC	rs711830	4e-14	European	GCST004415	Invasive epithelial ovarian cancer
ovarian carcinoma	http://www.ebi.ac.uk/efo/EFO_0001075	ENSG00000224189.2	Adipose_Subcutaneous	0.943348414614226	63347	EUR	CC	rs6755777	4e-14	European	GCST004415	Invasive epithelial ovarian cancer
eosinophilic esophagitis	http://www.ebi.ac.uk/efo/EFO_0004232	ENSG00000145777.10	Adipose_Subcutaneous	0.983662429491766	9953	EUR	CC	rs3806933	2e-08	European	GCST002527	Eosinophilic esophagitis
breast carcinoma	http://www.ebi.ac.uk/efo/EFO_0000305	ENSG00000166965.8	Adipose_Subcutaneous	0.956489458329687	9450	EAS	CC	rs2290203	4e-08	EastAsian	GCST002537	Breast cancer
breast carcinoma	http://www.ebi.ac.uk/efo/EFO_0000305	ENSG00000258725.1	Adipose_Subcutaneous	0.960325480032685	9450	EAS	CC	rs2290203	4e-08	EastAsian	GCST002537	Breast cancer
Parkinson's disease	http://www.ebi.ac.uk/efo/EFO_0002508	ENSG00000136235.11	Adipose_Subcutaneous	0.955612603177067	108990	EUR	CC	rs199347	1e-12	European	GCST002544	Parkinson's disease
Parkinson's disease	http://www.ebi.ac.uk/efo/EFO_0002508	ENSG00000198133.4	Adipose_Subcutaneous	0.929057777275385	108990	EUR	CC	rs1555399	7e-14	European	GCST002544	Parkinson's disease
open-angle glaucoma	http://www.ebi.ac.uk/efo/EFO_0004190	ENSG00000143183.12	Adipose_Subcutaneous	0.962577390264924	3147	EUR	CC	rs4656461	5e-13	European	GCST002582	Glaucoma (primary open-angle)
open-angle glaucoma	http://www.ebi.ac.uk/efo/EFO_0004190	ENSG00000224358.1	Adipose_Subcutaneous	0.916860323592924	3147	EUR	CC	rs4656461	5e-13	European	GCST002582	Glaucoma (primary open-angle)
hypospadias	http://www.ebi.ac.uk/efo/EFO_0004209	ENSG00000132394.6	Adipose_Subcutaneous	0.907321628118749	6492	EUR	CC	rs2999052	1e-26	European	GCST002563	Hypospadias
hypospadias	http://www.ebi.ac.uk/efo/EFO_0004209	ENSG00000105996.5	Adipose_Subcutaneous	0.98383704020706	6492	EUR	CC	rs1801085	1e-11	European	GCST002563	Hypospadias
hypospadias	http://www.ebi.ac.uk/efo/EFO_0004209	ENSG00000105997.18	Adipose_Subcutaneous	0.930791539619126	6492	EUR	CC	rs1801085	1e-11	European	GCST002563	Hypospadias
hypospadias	http://www.ebi.ac.uk/efo/EFO_0004209	ENSG00000140836.10	Adipose_Subcutaneous	0.992848064153939	6492	EUR	CC	rs1858800	1e-18	European	GCST002563	Hypospadias
laryngeal squamous cell carcinoma	http://www.ebi.ac.uk/efo/EFO_0006352	ENSG00000149485.12	Adipose_Subcutaneous	0.973399083117746	2988	EAS	CC	rs174549	1e-20	EastAsian	GCST002597	Laryngeal squamous cell carcinoma
neoplasm of mature B-cells	http://www.ebi.ac.uk/efo/EFO_0000096	ENSG00000204287.9	Adipose_Subcutaneous	0.98095105517962	10486	EUR	CC	rs12195582	5e-100	European	GCST002643	Follicular lymphoma
neoplasm of mature B-cells	http://www.ebi.ac.uk/efo/EFO_0000096	ENSG00000225914.1	Adipose_Subcutaneous	0.919955448130102	10486	EUR	CC	rs12195582	5e-100	European	GCST002643	Follicular lymphoma
leprosy	http://www.ebi.ac.uk/efo/EFO_0001054	ENSG00000236935.1	Adipose_Subcutaneous	0.977557668354614	8060	EAS	CC	rs663743	9e-14	EastAsian	GCST002772	Leprosy
Hirschsprung disease	http://www.orpha.net/ORDO/Orphanet_388	ENSG00000169826.6	Adipose_Subcutaneous	0.91571181886618	555	EAS	CC	rs1864400	6e-19	EastAsian	GCST002658	Hirschsprung disease
Hirschsprung disease	http://www.orpha.net/ORDO/Orphanet_388	ENSG00000273008.1	Adipose_Subcutaneous	0.932889556525382	555	EAS	CC	rs1864400	6e-19	EastAsian	GCST002658	Hirschsprung disease
central nervous system cancer, glioma	http://www.ebi.ac.uk/efo/EFO_0000326, http://www.ebi.ac.uk/efo/EFO_0005543	ENSG00000103227.14	Adipose_Subcutaneous	0.994415904720423	30659	EUR	CC	rs3751667	9e-10	European	GCST004347	Glioma
central nervous system cancer, glioma	http://www.ebi.ac.uk/efo/EFO_0000326, http://www.ebi.ac.uk/efo/EFO_0005543	ENSG00000155393.8	Adipose_Subcutaneous	0.947755729464473	30659	EUR	CC	rs10852606	4e-11	European	GCST004347	Glioma
central nervous system cancer, glioma	http://www.ebi.ac.uk/efo/EFO_0000326, http://www.ebi.ac.uk/efo/EFO_0005543	ENSG00000258366.3	Adipose_Subcutaneous	0.962487167823764	30659	EUR	CC	rs2297440	2e-42	European	GCST004347	Glioma
central nervous system cancer, glioma	http://www.ebi.ac.uk/efo/EFO_0000326, http://www.ebi.ac.uk/efo/EFO_0005543	ENSG00000153310.14	Adipose_Subcutaneous	0.922809399031989	30659	EUR	CC	rs55705857	1e-78	European	GCST004347	Glioma
central nervous system cancer, glioblastoma multiforme	http://www.ebi.ac.uk/efo/EFO_0000326, http://www.ebi.ac.uk/efo/EFO_0000519	ENSG00000155393.8	Adipose_Subcutaneous	0.947505122458621	24381	EUR	CC	rs10852606	1e-11	European	GCST004349	Glioblastoma
central nervous system cancer, glioblastoma multiforme	http://www.ebi.ac.uk/efo/EFO_0000326, http://www.ebi.ac.uk/efo/EFO_0000519	ENSG00000258366.3	Adipose_Subcutaneous	0.963466161184397	24381	EUR	CC	rs2297440	4e-46	European	GCST004349	Glioblastoma
central nervous system cancer, glioma	http://www.ebi.ac.uk/efo/EFO_0000326, http://www.ebi.ac.uk/efo/EFO_0005543	ENSG00000103227.14	Adipose_Subcutaneous	0.994445450270131	24009	EUR	CC	rs3751667	3e-09	European	GCST004348	Non-glioblastoma glioma
central nervous system cancer, glioma	http://www.ebi.ac.uk/efo/EFO_0000326, http://www.ebi.ac.uk/efo/EFO_0005543	ENSG00000153310.14	Adipose_Subcutaneous	0.922809399031753	24009	EUR	CC	rs55705857	7e-149	European	GCST004348	Non-glioblastoma glioma
central nervous system cancer, glioma	http://www.ebi.ac.uk/efo/EFO_0000326, http://www.ebi.ac.uk/efo/EFO_0005543	ENSG00000258366.3	Adipose_Subcutaneous	0.940009519967862	24009	EUR	CC	rs2297440	7e-10	European	GCST004348	Non-glioblastoma glioma
endometriosis	http://www.ebi.ac.uk/efo/EFO_0001065	ENSG00000223561.2	Adipose_Subcutaneous	0.92003641122518	8424	EUR	CC	rs12700667	2e-09	European	GCST004370	Deep ovarian and/or rectovaginal disease with dense adhesions
ovarian carcinoma	http://www.ebi.ac.uk/efo/EFO_0001075	ENSG00000224189.2	Adipose_Subcutaneous	0.947273149855079	8165	EUR	CC	rs2072590	5e-11	European	GCST001941	Ovarian cancer
ovarian carcinoma	http://www.ebi.ac.uk/efo/EFO_0001075	ENSG00000224189.2	Adipose_Subcutaneous	0.947938517010441	8165	EUR	CC	rs2072590	3e-10	European	GCST001941	Ovarian cancer
ovarian carcinoma	http://www.ebi.ac.uk/efo/EFO_0001075	ENSG00000160117.10	Adipose_Subcutaneous	0.98168242632589	8165	EUR	CC	rs8170	3e-14	European	GCST001941	Ovarian cancer
ovarian carcinoma	http://www.ebi.ac.uk/efo/EFO_0001075	ENSG00000164695.4	Adipose_Subcutaneous	0.991498707507746	8165	EUR	CC	rs11782652	6e-09	European	GCST001941	Ovarian cancer
ovarian carcinoma	http://www.ebi.ac.uk/efo/EFO_0001075	ENSG00000164695.4	Adipose_Subcutaneous	0.991452709300681	8165	EUR	CC	rs11782652	7e-10	European	GCST001941	Ovarian cancer
breast carcinoma	http://www.ebi.ac.uk/efo/EFO_0000305	ENSG00000050327.10	Adipose_Subcutaneous	0.906458054197768	22627	EUR	CC	rs720475	7e-11	European	GCST001937	Breast cancer
breast carcinoma	http://www.ebi.ac.uk/efo/EFO_0000305	ENSG00000270160.1	Adipose_Subcutaneous	0.918838058340905	22627	EUR	CC	rs11820646	1e-09	European	GCST001937	Breast cancer
breast carcinoma	http://www.ebi.ac.uk/efo/EFO_0000305	ENSG00000130511.11	Adipose_Subcutaneous	0.931550116876756	22627	EUR	CC	rs4808801	5e-15	European	GCST001937	Breast cancer
duodenal ulcer	http://www.ebi.ac.uk/efo/EFO_0004607	ENSG00000175164.9	Adipose_Subcutaneous	0.918952783699729	22737	EAS	CC	rs505922	1e-10	EastAsian	GCST001433	Duodenal ulcer
breast carcinoma	http://www.ebi.ac.uk/efo/EFO_0000305	ENSG00000141198.9	Adipose_Subcutaneous	0.939493965561725	22627	EUR	CC	rs6504950	2e-13	European	GCST001937	Breast cancer
prostate carcinoma	http://www.ebi.ac.uk/efo/EFO_0001663	ENSG00000143603.14	Adipose_Subcutaneous	0.917459435909226	22548	EUR	CC	rs1218582	2e-08	European	GCST001942	Prostate cancer
prostate carcinoma	http://www.ebi.ac.uk/efo/EFO_0001663	ENSG00000163346.12	Adipose_Subcutaneous	0.905276065097844	22548	EUR	CC	rs1218582	2e-08	European	GCST001942	Prostate cancer
prostate carcinoma	http://www.ebi.ac.uk/efo/EFO_0001663	ENSG00000203896.5	Adipose_Subcutaneous	0.903762390758157	22548	EUR	CC	rs6062509	4e-16	European	GCST001942	Prostate cancer
amyotrophic lateral sclerosis	http://www.ebi.ac.uk/efo/EFO_0000253	ENSG00000099994.10	Adipose_Subcutaneous	0.956170979028393	2365	EAS	CC	rs8141797	2e-09	EastAsian	GCST001981	Amyotrophic lateral sclerosis
metabolic syndrome	http://www.ebi.ac.uk/efo/EFO_0000195	ENSG00000134575.5	Adipose_Subcutaneous	0.94284264891848	10564	EUR	CC	rs10838681	1e-09	European	GCST001436	Metabolic syndrome
metabolic syndrome	http://www.ebi.ac.uk/efo/EFO_0000195	ENSG00000087237.6	Adipose_Subcutaneous	0.978332669558839	10564	EUR	CC	rs247617	9e-60	European	GCST001436	Metabolic syndrome
metabolic syndrome	http://www.ebi.ac.uk/efo/EFO_0000195	ENSG00000009950.11	Adipose_Subcutaneous	0.978374669743099	10564	EUR	CC	rs13226650	2e-11	European	GCST001436	Metabolic syndrome
type I diabetes mellitus, diabetic foot, type II diabetes mellitus, neuropathy	http://www.ebi.ac.uk/efo/EFO_0001359, http://www.ebi.ac.uk/efo/EFO_1001459, http://www.ebi.ac.uk/efo/EFO_0001360, http://www.ebi.ac.uk/efo/EFO_0004149	ENSG00000112053.9	Adipose_Subcutaneous	0.926405596987693	3394	EUR	CC	rs80028505	3e-08	European	GCST004724	Foot ulcer in diabetes and neuropathy
type I diabetes mellitus	http://www.ebi.ac.uk/efo/EFO_0001359	ENSG00000197165.6	Adipose_Subcutaneous	0.953482047783024	19102	EUR	CC	rs4788084	1e-08	European	GCST001191	Type 1 diabetes
type I diabetes mellitus	http://www.ebi.ac.uk/efo/EFO_0001359	ENSG00000233232.2	Adipose_Subcutaneous	0.938018172590539	19102	EUR	CC	rs4788084	1e-08	European	GCST001191	Type 1 diabetes
asthma	http://www.ebi.ac.uk/efo/EFO_0000270	ENSG00000172057.5	Adipose_Subcutaneous	0.903191581645837	5037	AMR	CC	rs11078927	1e-12	Americas	GCST004390	Asthma
psoriasis	http://www.ebi.ac.uk/efo/EFO_0000676	ENSG00000173214.5	Adipose_Subcutaneous	0.998762057582579	18190	EUR	CC	rs9487605	1e-16	European	GCST002740	Inflammatory skin disease
psoriasis	http://www.ebi.ac.uk/efo/EFO_0000676	ENSG00000255389.1	Adipose_Subcutaneous	0.999999993806384	18190	EUR	CC	rs9481169	1e-26	European	GCST002740	Inflammatory skin disease
psoriasis	http://www.ebi.ac.uk/efo/EFO_0000676	ENSG00000230177.1	Adipose_Subcutaneous	0.928304106066222	18190	EUR	CC	rs240993	6e-18	European	GCST002740	Inflammatory skin disease
psoriasis	http://www.ebi.ac.uk/efo/EFO_0000676	ENSG00000079805.12	Adipose_Subcutaneous	0.968150619210496	18190	EUR	CC	rs9807841	1e-10	European	GCST002740	Inflammatory skin disease
psoriasis	http://www.ebi.ac.uk/efo/EFO_0000676	ENSG00000123411.10	Adipose_Subcutaneous	0.981624370740061	18190	EUR	CC	rs1131017	4e-08	European	GCST002740	Inflammatory skin disease
psoriasis	http://www.ebi.ac.uk/efo/EFO_0000676	ENSG00000139531.8	Adipose_Subcutaneous	0.990042369265687	18190	EUR	CC	rs1131017	4e-08	European	GCST002740	Inflammatory skin disease
psoriasis	http://www.ebi.ac.uk/efo/EFO_0000676	ENSG00000197728.5	Adipose_Subcutaneous	0.99646857420186	18190	EUR	CC	rs1131017	4e-08	European	GCST002740	Inflammatory skin disease
Malignant epithelial tumor of ovary	http://www.orpha.net/ORDO/Orphanet_398934	ENSG00000224189.2	Adipose_Subcutaneous	0.944993177910657	13491	EUR	CC	rs2072590	9e-14	European	GCST002748	Epithelial ovarian cancer
Malignant epithelial tumor of ovary	http://www.orpha.net/ORDO/Orphanet_398934	ENSG00000160117.10	Adipose_Subcutaneous	0.981683202883401	13491	EUR	CC	rs8170	5e-14	European	GCST002748	Epithelial ovarian cancer
Malignant epithelial tumor of ovary	http://www.orpha.net/ORDO/Orphanet_398934	ENSG00000164695.4	Adipose_Subcutaneous	0.991427483289039	13491	EUR	CC	rs11782652	3e-10	European	GCST002748	Epithelial ovarian cancer
cutaneous lupus erythematosus	http://www.ebi.ac.uk/efo/EFO_0003834	ENSG00000244731.3	Adipose_Subcutaneous	0.913925430828811	1439	EUR	CC	rs9267531	3e-14	European	GCST002884	Cutaneous lupus erythematosus
cutaneous lupus erythematosus	http://www.ebi.ac.uk/efo/EFO_0003834	ENSG00000231852.2	Adipose_Subcutaneous	0.968109903275339	1439	EUR	CC	rs2187668	4e-10	European	GCST002884	Cutaneous lupus erythematosus
Crohn's disease	http://www.ebi.ac.uk/efo/EFO_0000384	ENSG00000085978.17	Adipose_Subcutaneous	0.941739423167701	2994	EUR	CC	rs2241880	1e-12	European	GCST001438	Crohn's disease
Crohn's disease	http://www.ebi.ac.uk/efo/EFO_0000384	ENSG00000186889.5	Adipose_Subcutaneous	0.980826832575318	2994	EUR	CC	rs6545946	7e-09	European	GCST001438	Crohn's disease
mucocutaneous lymph node syndrome	http://www.ebi.ac.uk/efo/EFO_0004246	ENSG00000101017.9	Adipose_Subcutaneous	0.946533443886995	3807	EAS	CC	rs4813003	5e-08	EastAsian	GCST001455	Kawasaki disease
mucocutaneous lymph node syndrome	http://www.ebi.ac.uk/efo/EFO_0004246	ENSG00000151725.7	Adipose_Subcutaneous	0.963093908302417	3807	EAS	CC	rs2130392	3e-08	EastAsian	GCST001455	Kawasaki disease
breast carcinoma	http://www.ebi.ac.uk/efo/EFO_0000305	ENSG00000203761.4	Adipose_Subcutaneous	0.91142214594517	139274	EUR	CC	rs348196	2e-08	European	GCST004988	Breast cancer
breast carcinoma	http://www.ebi.ac.uk/efo/EFO_0000305	ENSG00000223345.3	Adipose_Subcutaneous	0.962293346424986	139274	EUR	CC	rs61804016	2e-29	European	GCST004988	Breast cancer
breast carcinoma	http://www.ebi.ac.uk/efo/EFO_0000305	ENSG00000223345.3	Adipose_Subcutaneous	0.959171856198242	139274	EUR	CC	rs3879977	6e-27	European	GCST004988	Breast cancer
breast carcinoma	http://www.ebi.ac.uk/efo/EFO_0000305	ENSG00000163635.13	Adipose_Subcutaneous	0.910151716330826	139274	EUR	CC	rs3821902	3e-12	European	GCST004988	Breast cancer
breast carcinoma	http://www.ebi.ac.uk/efo/EFO_0000305	ENSG00000183154.1	Adipose_Subcutaneous	0.930743515207609	139274	EUR	CC	rs4286946	9e-22	European	GCST004988	Breast cancer
breast carcinoma	http://www.ebi.ac.uk/efo/EFO_0000305	ENSG00000183779.5	Adipose_Subcutaneous	0.985268978150091	139274	EUR	CC	rs4286946	9e-22	European	GCST004988	Breast cancer
breast carcinoma	http://www.ebi.ac.uk/efo/EFO_0000305	ENSG00000254038.1	Adipose_Subcutaneous	0.986910310238309	139274	EUR	CC	rs4286946	9e-22	European	GCST004988	Breast cancer
type II diabetes mellitus	http://www.ebi.ac.uk/efo/EFO_0001360	ENSG00000029534.15	Adipose_Subcutaneous	0.952759148018769	7541	EAS	CC	rs515071	1e-08	EastAsian	GCST001461	Type 2 diabetes
breast carcinoma	http://www.ebi.ac.uk/efo/EFO_0000305	ENSG00000050327.10	Adipose_Subcutaneous	0.905454174770207	139274	EUR	CC	rs62485509	4e-12	European	GCST004988	Breast cancer
breast carcinoma	http://www.ebi.ac.uk/efo/EFO_0000305	ENSG00000130511.11	Adipose_Subcutaneous	0.926884319473801	139274	EUR	CC	rs7258465	3e-28	European	GCST004988	Breast cancer
breast carcinoma	http://www.ebi.ac.uk/efo/EFO_0000305	ENSG00000258725.1	Adipose_Subcutaneous	0.982402473888714	139274	EUR	CC	rs77554484	1e-15	European	GCST004988	Breast cancer
breast carcinoma	http://www.ebi.ac.uk/efo/EFO_0000305	ENSG00000141570.6	Adipose_Subcutaneous	0.99514217271241	139274	EUR	CC	rs8082452	1e-10	European	GCST004988	Breast cancer
breast carcinoma	http://www.ebi.ac.uk/efo/EFO_0000305	ENSG00000198945.3	Adipose_Subcutaneous	0.913468127375105	87827	EUR	CC	rs6569648	8e-10	European	GCST005077	Breast cancer
breast carcinoma	http://www.ebi.ac.uk/efo/EFO_0000305	ENSG00000272812.1	Adipose_Subcutaneous	0.97649360956142	87827	EUR	CC	rs66823261	3e-08	European	GCST005077	Breast cancer
estrogen-receptor negative breast cancer	http://www.ebi.ac.uk/efo/EFO_1000650	ENSG00000183154.1	Adipose_Subcutaneous	0.907304289083534	72261	EUR	CC	rs13365225	1e-10	European	GCST005076	Breast cancer (estrogen-receptor negative)
estrogen-receptor negative breast cancer	http://www.ebi.ac.uk/efo/EFO_1000650	ENSG00000183779.5	Adipose_Subcutaneous	0.984549761780432	72261	EUR	CC	rs13365225	1e-10	European	GCST005076	Breast cancer (estrogen-receptor negative)
estrogen-receptor negative breast cancer	http://www.ebi.ac.uk/efo/EFO_1000650	ENSG00000254038.1	Adipose_Subcutaneous	0.980489300266933	72261	EUR	CC	rs13365225	1e-10	European	GCST005076	Breast cancer (estrogen-receptor negative)
estrogen-receptor negative breast cancer	http://www.ebi.ac.uk/efo/EFO_1000650	ENSG00000198945.3	Adipose_Subcutaneous	0.958202890102259	72261	EUR	CC	rs6569648	4e-08	European	GCST005076	Breast cancer (estrogen-receptor negative)
estrogen-receptor negative breast cancer	http://www.ebi.ac.uk/efo/EFO_1000650	ENSG00000272812.1	Adipose_Subcutaneous	0.973411981127865	72261	EUR	CC	rs66823261	6e-09	European	GCST005076	Breast cancer (estrogen-receptor negative)
hypothyroidism	http://www.ebi.ac.uk/efo/EFO_0004705	ENSG00000228789.2	Adipose_Subcutaneous	0.990207326149925	39282	EUR	CC	rs2517532	1e-08	European	GCST001474	Hypothyroidism
type II diabetes mellitus	http://www.ebi.ac.uk/efo/EFO_0001360	ENSG00000169047.5	Adipose_Subcutaneous	0.967331500324752	69033	EUR	CC	rs2943640	3e-14	European	GCST005047	Type 2 diabetes
type II diabetes mellitus	http://www.ebi.ac.uk/efo/EFO_0001360	ENSG00000261379.1	Adipose_Subcutaneous	0.962277669965297	69033	EUR	CC	rs2943640	3e-14	European	GCST005047	Type 2 diabetes
type II diabetes mellitus	http://www.ebi.ac.uk/efo/EFO_0001360	ENSG00000109501.9	Adipose_Subcutaneous	0.954671196302202	69033	EUR	CC	rs4458523	2e-15	European	GCST005047	Type 2 diabetes
type II diabetes mellitus	http://www.ebi.ac.uk/efo/EFO_0001360	ENSG00000153814.7	Adipose_Subcutaneous	0.960419986337072	69033	EUR	CC	rs849135	3e-17	European	GCST005047	Type 2 diabetes
type II diabetes mellitus	http://www.ebi.ac.uk/efo/EFO_0001360	ENSG00000029534.15	Adipose_Subcutaneous	0.982484775377049	69033	EUR	CC	rs516946	2e-10	European	GCST005047	Type 2 diabetes
type II diabetes mellitus	http://www.ebi.ac.uk/efo/EFO_0001360	ENSG00000188211.4	Adipose_Subcutaneous	0.950354242167939	69033	EUR	CC	rs5215	9e-10	European	GCST005047	Type 2 diabetes
type II diabetes mellitus	http://www.ebi.ac.uk/efo/EFO_0001360	ENSG00000260196.1	Adipose_Subcutaneous	0.962971156012585	69033	EUR	CC	rs5215	9e-10	European	GCST005047	Type 2 diabetes
type II diabetes mellitus	http://www.ebi.ac.uk/efo/EFO_0001360	ENSG00000153814.7	Adipose_Subcutaneous	0.961410436713552	69033	EUR	CC	rs849135	3e-13	European	GCST005047	Type 2 diabetes
type II diabetes mellitus	http://www.ebi.ac.uk/efo/EFO_0001360	ENSG00000109501.9	Adipose_Subcutaneous	0.949181887841345	69033	EUR	CC	rs1801214	3e-12	European	GCST005047	Type 2 diabetes
type II diabetes mellitus	http://www.ebi.ac.uk/efo/EFO_0001360	ENSG00000029534.15	Adipose_Subcutaneous	0.982068733686919	69033	EUR	CC	rs516946	8e-11	European	GCST005047	Type 2 diabetes
type II diabetes mellitus	http://www.ebi.ac.uk/efo/EFO_0001360	ENSG00000169047.5	Adipose_Subcutaneous	0.956879636860855	69033	EUR	CC	rs2943640	3e-08	European	GCST005047	Type 2 diabetes
type II diabetes mellitus	http://www.ebi.ac.uk/efo/EFO_0001360	ENSG00000261379.1	Adipose_Subcutaneous	0.951395990518818	69033	EUR	CC	rs2943640	3e-08	European	GCST005047	Type 2 diabetes
type II diabetes mellitus	http://www.ebi.ac.uk/efo/EFO_0001360	ENSG00000169047.5	Adipose_Subcutaneous	0.960781812678503	69033	EUR	CC	rs2943640	1e-09	European	GCST005047	Type 2 diabetes
type II diabetes mellitus	http://www.ebi.ac.uk/efo/EFO_0001360	ENSG00000261379.1	Adipose_Subcutaneous	0.955470135381735	69033	EUR	CC	rs2943640	1e-09	European	GCST005047	Type 2 diabetes
type II diabetes mellitus	http://www.ebi.ac.uk/efo/EFO_0001360	ENSG00000153814.7	Adipose_Subcutaneous	0.96212366397658	69033	EUR	CC	rs849135	2e-08	European	GCST005047	Type 2 diabetes
androgenetic alopecia	http://www.ebi.ac.uk/efo/EFO_0004191	ENSG00000189319.9	Adipose_Subcutaneous	0.941802207151608	43590	EUR	CC	rs3781452	3e-17	European	GCST005116	Male-pattern baldness
Myopia	http://purl.obolibrary.org/obo/HP_0000545	ENSG00000135437.5	Adipose_Subcutaneous	0.998846805274747	191843	EUR	CC	rs3138141	2e-51	European	GCST003997	Myopia
Myopia	http://purl.obolibrary.org/obo/HP_0000545	ENSG00000250334.1	Adipose_Subcutaneous	0.932830269022088	191843	EUR	CC	rs13129838	3e-15	European	GCST003997	Myopia
Myopia	http://purl.obolibrary.org/obo/HP_0000545	ENSG00000251399.1	Adipose_Subcutaneous	0.959085361257424	191843	EUR	CC	rs13129838	3e-15	European	GCST003997	Myopia
bipolar disorder	http://www.ebi.ac.uk/efo/EFO_0000289	ENSG00000114988.7	Adipose_Subcutaneous	0.981651654901437	33181	EUR	CC	rs56361249	3e-10	European	GCST003962	Bipolar disorder
ulcerative colitis	http://www.ebi.ac.uk/efo/EFO_0000729	ENSG00000204257.10	Adipose_Subcutaneous	0.970848455780399	1110	EUR	CC	rs1049526	2e-08	European	GCST003960	Ulcerative colitis
asthma	http://www.ebi.ac.uk/efo/EFO_0000270	ENSG00000172057.5	Adipose_Subcutaneous	0.968656415370408	4279	EUR	CC	rs4794820	1e-08	European	GCST001508	Asthma
asthma	http://www.ebi.ac.uk/efo/EFO_0000270	ENSG00000264968.1	Adipose_Subcutaneous	0.932879159160294	4279	EUR	CC	rs4794820	1e-08	European	GCST001508	Asthma
colorectal cancer	http://www.ebi.ac.uk/efo/EFO_0005842	ENSG00000149485.12	Adipose_Subcutaneous	0.91655711051159	33870	EAS	CC	rs174594	2e-13	EastAsian	GCST005591	Colorectal cancer
inflammatory bowel disease	http://www.ebi.ac.uk/efo/EFO_0003767	ENSG00000174672.11	Adipose_Subcutaneous	0.951535510949873	34366	EUR	CC	rs907611	3e-10	European	GCST001725	Inflammatory bowel disease
inflammatory bowel disease	http://www.ebi.ac.uk/efo/EFO_0003767	ENSG00000149485.12	Adipose_Subcutaneous	0.972237886230618	34366	EUR	CC	rs4246215	2e-15	European	GCST001725	Inflammatory bowel disease
inflammatory bowel disease	http://www.ebi.ac.uk/efo/EFO_0003767	ENSG00000172500.8	Adipose_Subcutaneous	0.925032265227657	34366	EUR	CC	rs2231884	3e-10	European	GCST001725	Inflammatory bowel disease
inflammatory bowel disease	http://www.ebi.ac.uk/efo/EFO_0003767	ENSG00000172543.3	Adipose_Subcutaneous	0.909266722984339	34366	EUR	CC	rs2231884	3e-10	European	GCST001725	Inflammatory bowel disease
inflammatory bowel disease	http://www.ebi.ac.uk/efo/EFO_0003767	ENSG00000172638.8	Adipose_Subcutaneous	0.922194770413742	34366	EUR	CC	rs2231884	3e-10	European	GCST001725	Inflammatory bowel disease
inflammatory bowel disease	http://www.ebi.ac.uk/efo/EFO_0003767	ENSG00000172803.13	Adipose_Subcutaneous	0.987571053461252	34366	EUR	CC	rs2231884	3e-10	European	GCST001725	Inflammatory bowel disease
inflammatory bowel disease	http://www.ebi.ac.uk/efo/EFO_0003767	ENSG00000166501.8	Adipose_Subcutaneous	0.986552862118798	34366	EUR	CC	rs7404095	1e-09	European	GCST001725	Inflammatory bowel disease
inflammatory bowel disease	http://www.ebi.ac.uk/efo/EFO_0003767	ENSG00000149600.7	Adipose_Subcutaneous	0.964514576610301	34366	EUR	CC	rs4911259	1e-09	European	GCST001725	Inflammatory bowel disease
inflammatory bowel disease	http://www.ebi.ac.uk/efo/EFO_0003767	ENSG00000203896.5	Adipose_Subcutaneous	0.921650638386061	34366	EUR	CC	rs6062504	1e-23	European	GCST001725	Inflammatory bowel disease
inflammatory bowel disease	http://www.ebi.ac.uk/efo/EFO_0003767	ENSG00000229425.1	Adipose_Subcutaneous	0.981756873936105	34366	EUR	CC	rs2823286	9e-30	European	GCST001725	Inflammatory bowel disease
inflammatory bowel disease	http://www.ebi.ac.uk/efo/EFO_0003767	ENSG00000143622.6	Adipose_Subcutaneous	0.991361400425974	34366	EUR	CC	rs670523	6e-11	European	GCST001725	Inflammatory bowel disease
inflammatory bowel disease	http://www.ebi.ac.uk/efo/EFO_0003767	ENSG00000213047.7	Adipose_Subcutaneous	0.974896427086778	34366	EUR	CC	rs2488389	8e-13	European	GCST001725	Inflammatory bowel disease
inflammatory bowel disease	http://www.ebi.ac.uk/efo/EFO_0003767	ENSG00000115970.14	Adipose_Subcutaneous	0.906472097451198	34366	EUR	CC	rs10495903	8e-12	European	GCST001725	Inflammatory bowel disease
inflammatory bowel disease	http://www.ebi.ac.uk/efo/EFO_0003767	ENSG00000164062.8	Adipose_Subcutaneous	0.96484419987674	34366	EUR	CC	rs3197999	1e-47	European	GCST001725	Inflammatory bowel disease
inflammatory bowel disease	http://www.ebi.ac.uk/efo/EFO_0003767	ENSG00000173531.11	Adipose_Subcutaneous	0.920551981626689	34366	EUR	CC	rs3197999	1e-47	European	GCST001725	Inflammatory bowel disease
inflammatory bowel disease	http://www.ebi.ac.uk/efo/EFO_0003767	ENSG00000169220.13	Adipose_Subcutaneous	0.961235385489333	34366	EUR	CC	rs12654812	2e-08	European	GCST001725	Inflammatory bowel disease
autoimmune thyroid disease, type I diabetes mellitus, Common variable immunodeficiency, chronic childhood arthritis, ankylosing spondylitis, psoriasis, celiac disease, ulcerative colitis, Crohn's disease, autoimmune disease, systemic lupus erythematosus	http://www.ebi.ac.uk/efo/EFO_0006812, http://www.ebi.ac.uk/efo/EFO_0001359, http://www.orpha.net/ORDO/Orphanet_1572, http://www.ebi.ac.uk/efo/EFO_0002609, http://www.ebi.ac.uk/efo/EFO_0003898, http://www.ebi.ac.uk/efo/EFO_0000676, http://www.ebi.ac.uk/efo/EFO_0001060, http://www.ebi.ac.uk/efo/EFO_0000729, http://www.ebi.ac.uk/efo/EFO_0000384, http://www.ebi.ac.uk/efo/EFO_0005140, http://www.ebi.a…	ENSG00000085978.17	Adipose_Subcutaneous	0.945807830203365	16753	EUR	CC	rs36001488	8e-11	European	GCST003097	Pediatric autoimmune diseases
autoimmune thyroid disease, type I diabetes mellitus, Common variable immunodeficiency, chronic childhood arthritis, ankylosing spondylitis, psoriasis, celiac disease, ulcerative colitis, Crohn's disease, autoimmune disease, systemic lupus erythematosus	http://www.ebi.ac.uk/efo/EFO_0006812, http://www.ebi.ac.uk/efo/EFO_0001359, http://www.orpha.net/ORDO/Orphanet_1572, http://www.ebi.ac.uk/efo/EFO_0002609, http://www.ebi.ac.uk/efo/EFO_0003898, http://www.ebi.ac.uk/efo/EFO_0000676, http://www.ebi.ac.uk/efo/EFO_0001060, http://www.ebi.ac.uk/efo/EFO_0000729, http://www.ebi.ac.uk/efo/EFO_0000384, http://www.ebi.ac.uk/efo/EFO_0005140, http://www.ebi.a…	ENSG00000164062.8	Adipose_Subcutaneous	0.906514234995385	16753	EUR	CC	rs4625	8e-11	European	GCST003097	Pediatric autoimmune diseases
chronic lymphocytic leukemia	http://www.ebi.ac.uk/efo/EFO_0000095	ENSG00000030110.8	Adipose_Subcutaneous	0.996385855693926	4866	EUR	CC	rs210142	9e-16	European	GCST001570	Chronic lymphocytic leukemia
allergy	http://www.ebi.ac.uk/efo/EFO_0003785	ENSG00000232912.1	Adipose_Subcutaneous	0.993802732875132	360838	EUR	CC	rs301806	2e-20	European	GCST005038	Allergic disease (asthma, hay fever or eczema)
allergy	http://www.ebi.ac.uk/efo/EFO_0003785	ENSG00000143224.13	Adipose_Subcutaneous	0.984353052095007	360838	EUR	CC	rs2070901	1e-11	European	GCST005038	Allergic disease (asthma, hay fever or eczema)
allergy	http://www.ebi.ac.uk/efo/EFO_0003785	ENSG00000158850.10	Adipose_Subcutaneous	0.99721054155281	360838	EUR	CC	rs2070901	1e-11	European	GCST005038	Allergic disease (asthma, hay fever or eczema)
age-related macular degeneration	http://www.ebi.ac.uk/efo/EFO_0001365	ENSG00000204356.7	Adipose_Subcutaneous	0.983437996988197	3092	EUR	CC	rs541862	9e-17	European	GCST001571	Age-related macular degeneration
allergy	http://www.ebi.ac.uk/efo/EFO_0003785	ENSG00000186088.11	Adipose_Subcutaneous	0.966548822303632	360838	EUR	CC	rs4296977	2e-13	European	GCST005038	Allergic disease (asthma, hay fever or eczema)
allergy	http://www.ebi.ac.uk/efo/EFO_0003785	ENSG00000123411.10	Adipose_Subcutaneous	0.98505845603615	360838	EUR	CC	rs10876864	1e-19	European	GCST005038	Allergic disease (asthma, hay fever or eczema)
allergy	http://www.ebi.ac.uk/efo/EFO_0003785	ENSG00000139531.8	Adipose_Subcutaneous	0.995197976701541	360838	EUR	CC	rs10876864	1e-19	European	GCST005038	Allergic disease (asthma, hay fever or eczema)
allergy	http://www.ebi.ac.uk/efo/EFO_0003785	ENSG00000197728.5	Adipose_Subcutaneous	0.99858551803626	360838	EUR	CC	rs10876864	1e-19	European	GCST005038	Allergic disease (asthma, hay fever or eczema)
allergy	http://www.ebi.ac.uk/efo/EFO_0003785	ENSG00000100890.11	Adipose_Subcutaneous	0.914077189922394	360838	EUR	CC	rs1048990	1e-08	European	GCST005038	Allergic disease (asthma, hay fever or eczema)
allergy	http://www.ebi.ac.uk/efo/EFO_0003785	ENSG00000198740.4	Adipose_Subcutaneous	0.978354165866297	360838	EUR	CC	rs9889262	1e-15	European	GCST005038	Allergic disease (asthma, hay fever or eczema)
allergy	http://www.ebi.ac.uk/efo/EFO_0003785	ENSG00000258366.3	Adipose_Subcutaneous	0.940739813543219	360838	EUR	CC	rs6011033	4e-14	European	GCST005038	Allergic disease (asthma, hay fever or eczema)
breast carcinoma	http://www.ebi.ac.uk/efo/EFO_0000305	ENSG00000183154.1	Adipose_Subcutaneous	0.912786754908375	139274	EUR	CC	rs13365225	1e-20	European	GCST004988	Breast cancer
breast carcinoma	http://www.ebi.ac.uk/efo/EFO_0000305	ENSG00000183779.5	Adipose_Subcutaneous	0.989761727906166	139274	EUR	CC	rs13365225	1e-20	European	GCST004988	Breast cancer
breast carcinoma	http://www.ebi.ac.uk/efo/EFO_0000305	ENSG00000254038.1	Adipose_Subcutaneous	0.983578410549015	139274	EUR	CC	rs13365225	1e-20	European	GCST004988	Breast cancer
breast carcinoma	http://www.ebi.ac.uk/efo/EFO_0000305	ENSG00000166263.9	Adipose_Subcutaneous	0.976984964542726	139274	EUR	CC	rs2787486	6e-29	European	GCST004988	Breast cancer
breast carcinoma	http://www.ebi.ac.uk/efo/EFO_0000305	ENSG00000130511.11	Adipose_Subcutaneous	0.926721284258055	139274	EUR	CC	rs4808801	5e-28	European	GCST004988	Breast cancer
breast carcinoma	http://www.ebi.ac.uk/efo/EFO_0000305	ENSG00000270160.1	Adipose_Subcutaneous	0.926963310318499	139274	EUR	CC	rs11820646	2e-14	European	GCST004988	Breast cancer
breast carcinoma	http://www.ebi.ac.uk/efo/EFO_0000305	ENSG00000121848.9	Adipose_Subcutaneous	0.900701666116246	139274	EUR	CC	rs12405132	6e-10	European	GCST004988	Breast cancer
breast carcinoma	http://www.ebi.ac.uk/efo/EFO_0000305	ENSG00000141570.6	Adipose_Subcutaneous	0.979703175523333	139274	EUR	CC	rs745570	4e-10	European	GCST004988	Breast cancer
breast carcinoma	http://www.ebi.ac.uk/efo/EFO_0000305	ENSG00000163635.13	Adipose_Subcutaneous	0.931413313212557	139274	EUR	CC	rs1053338	5e-11	European	GCST004988	Breast cancer
breast carcinoma	http://www.ebi.ac.uk/efo/EFO_0000305	ENSG00000050327.10	Adipose_Subcutaneous	0.906511636979512	139274	EUR	CC	rs720475	1e-11	European	GCST004988	Breast cancer
melanoma	http://www.ebi.ac.uk/efo/EFO_0000756	ENSG00000143437.16	Adipose_Subcutaneous	0.972698557702316	6555	EUR	CC	rs7412746	9e-11	European	GCST001266	Melanoma
breast carcinoma	http://www.ebi.ac.uk/efo/EFO_0000305	ENSG00000138031.10	Adipose_Subcutaneous	0.947105461099951	139274	EUR	CC	rs6725517	3e-12	European	GCST004988	Breast cancer
breast carcinoma	http://www.ebi.ac.uk/efo/EFO_0000305	ENSG00000138092.6	Adipose_Subcutaneous	0.944695542557549	139274	EUR	CC	rs6725517	3e-12	European	GCST004988	Breast cancer
breast carcinoma	http://www.ebi.ac.uk/efo/EFO_0000305	ENSG00000177595.13	Adipose_Subcutaneous	0.994738533959379	139274	EUR	CC	rs6597981	1e-12	European	GCST004988	Breast cancer
breast carcinoma	http://www.ebi.ac.uk/efo/EFO_0000305	ENSG00000159588.10	Adipose_Subcutaneous	0.936431701690009	139274	EUR	CC	rs1707302	3e-08	European	GCST004988	Breast cancer
breast carcinoma	http://www.ebi.ac.uk/efo/EFO_0000305	ENSG00000152348.11	Adipose_Subcutaneous	0.96940267530322	139274	EUR	CC	rs111549985	6e-12	European	GCST004988	Breast cancer
breast carcinoma	http://www.ebi.ac.uk/efo/EFO_0000305	ENSG00000270160.1	Adipose_Subcutaneous	0.926963310318499	139274	EUR	CC	rs11822830	2e-14	European	GCST004988	Breast cancer
Testicular Germ Cell Tumor	http://www.ebi.ac.uk/efo/EFO_1000566	ENSG00000073417.10	Adipose_Subcutaneous	0.90733843507566	24573	EUR	CC	rs56046484	5e-08	European	GCST004635	Testicular germ cell tumor
Testicular Germ Cell Tumor	http://www.ebi.ac.uk/efo/EFO_1000566	ENSG00000099949.14	Adipose_Subcutaneous	0.993087765831219	24573	EUR	CC	rs739525	2e-08	European	GCST004635	Testicular germ cell tumor
lung carcinoma	http://www.ebi.ac.uk/efo/EFO_0001071	ENSG00000162613.12	Adipose_Subcutaneous	0.99748166578458	85716	EUR	CC	rs34517439	2e-10	European	GCST004748	Lung cancer
lung carcinoma	http://www.ebi.ac.uk/efo/EFO_0001071	ENSG00000272065.1	Adipose_Subcutaneous	0.968506673909386	85716	EUR	CC	rs28412066	2e-08	European	GCST004748	Lung cancer
lung carcinoma	http://www.ebi.ac.uk/efo/EFO_0001071	ENSG00000244731.3	Adipose_Subcutaneous	0.928932595038841	85716	EUR	CC	rs3117581	9e-19	European	GCST004748	Lung cancer
lung carcinoma	http://www.ebi.ac.uk/efo/EFO_0001071	ENSG00000244731.3	Adipose_Subcutaneous	0.943511094219677	85716	EUR	CC	rs3131378	3e-18	European	GCST004748	Lung cancer
lung carcinoma	http://www.ebi.ac.uk/efo/EFO_0001071	ENSG00000244731.3	Adipose_Subcutaneous	0.940296095138703	85716	EUR	CC	rs501942	8e-19	European	GCST004748	Lung cancer
lung carcinoma	http://www.ebi.ac.uk/efo/EFO_0001071	ENSG00000244731.3	Adipose_Subcutaneous	0.926311990352629	85716	EUR	CC	rs1150756	3e-18	European	GCST004748	Lung cancer
lung carcinoma	http://www.ebi.ac.uk/efo/EFO_0001071	ENSG00000231852.2	Adipose_Subcutaneous	0.97646791173595	85716	EUR	CC	rs2187668	2e-18	European	GCST004748	Lung cancer
lung carcinoma	http://www.ebi.ac.uk/efo/EFO_0001071	ENSG00000110344.5	Adipose_Subcutaneous	0.923645993543499	85716	EUR	CC	rs1629083	1e-08	European	GCST004748	Lung cancer
lung carcinoma	http://www.ebi.ac.uk/efo/EFO_0001071	ENSG00000160588.5	Adipose_Subcutaneous	0.936228896050104	85716	EUR	CC	rs1629083	1e-08	European	GCST004748	Lung cancer
squamous cell lung carcinoma	http://www.ebi.ac.uk/efo/EFO_0000708	ENSG00000244731.3	Adipose_Subcutaneous	0.930001744343995	63053	EUR	CC	rs3117581	8e-18	European	GCST004750	Squamous cell lung carcinoma
squamous cell lung carcinoma	http://www.ebi.ac.uk/efo/EFO_0000708	ENSG00000244731.3	Adipose_Subcutaneous	0.941869413317862	63053	EUR	CC	rs9267578	3e-17	European	GCST004750	Squamous cell lung carcinoma
squamous cell lung carcinoma	http://www.ebi.ac.uk/efo/EFO_0000708	ENSG00000244731.3	Adipose_Subcutaneous	0.926887995665072	63053	EUR	CC	rs1150756	1e-16	European	GCST004750	Squamous cell lung carcinoma
squamous cell lung carcinoma	http://www.ebi.ac.uk/efo/EFO_0000708	ENSG00000231852.2	Adipose_Subcutaneous	0.976858430216609	63053	EUR	CC	rs2187668	3e-17	European	GCST004750	Squamous cell lung carcinoma
B-cell acute lymphoblastic leukemia	http://www.ebi.ac.uk/efo/EFO_0000094	ENSG00000150867.9	Adipose_Subcutaneous	0.965546728047423	17051	EUR	CC	rs2230469	2e-10	European	GCST005832	Acute lymphoblastic leukemia in childhood (B cell precursor)
rheumatoid arthritis	http://www.ebi.ac.uk/efo/EFO_0000685	ENSG00000204220.5	Adipose_Subcutaneous	0.903204476500095	47580	EUR	CC	rs660895	1e-300	European	GCST005569	Rheumatoid arthritis
rheumatoid arthritis	http://www.ebi.ac.uk/efo/EFO_0000685	ENSG00000204220.5	Adipose_Subcutaneous	0.903206088573863	43327	EUR	CC	rs660895	1e-300	European	GCST005568	Rheumatoid arthritis (ACPA-positive)
unipolar depression	http://www.ebi.ac.uk/efo/EFO_0003761	ENSG00000100393.9	Adipose_Subcutaneous	0.963881632955718	480359	EUR	CC	rs5758265	8e-09	European	GCST005839	Depression
unipolar depression	http://www.ebi.ac.uk/efo/EFO_0003761	ENSG00000232912.1	Adipose_Subcutaneous	0.983229364449322	480359	EUR	CC	rs159963	3e-08	European	GCST005839	Depression
unipolar depression	http://www.ebi.ac.uk/efo/EFO_0003761	ENSG00000213047.7	Adipose_Subcutaneous	0.938839589717687	480359	EUR	CC	rs9427672	3e-08	European	GCST005839	Depression
unipolar depression	http://www.ebi.ac.uk/efo/EFO_0003761	ENSG00000258851.1	Adipose_Subcutaneous	0.988593462172086	480359	EUR	CC	rs10149470	3e-09	European	GCST005839	Depression
breast carcinoma	http://www.ebi.ac.uk/efo/EFO_0000305	ENSG00000160117.10	Adipose_Subcutaneous	0.98155859438248	39387	EUR	CC	rs8170	9e-13	European	GCST001930	Breast cancer
type II diabetes mellitus	http://www.ebi.ac.uk/efo/EFO_0001360	ENSG00000153814.7	Adipose_Subcutaneous	0.959696199640423	70127	EUR	CC	rs1708302	3e-19	European	GCST005413	Type 2 diabetes
type II diabetes mellitus	http://www.ebi.ac.uk/efo/EFO_0001360	ENSG00000090621.9	Adipose_Subcutaneous	0.965974776182076	70127	EUR	CC	rs3768321	9e-09	European	GCST005413	Type 2 diabetes
type II diabetes mellitus	http://www.ebi.ac.uk/efo/EFO_0001360	ENSG00000118971.3	Adipose_Subcutaneous	0.946096354320136	70127	EUR	CC	rs76895963	2e-10	European	GCST005413	Type 2 diabetes
age-related macular degeneration	http://www.ebi.ac.uk/efo/EFO_0001365	ENSG00000204356.7	Adipose_Subcutaneous	0.982254648928914	1893	EUR	CC	rs522162	2e-10	European	GCST001986	Age-related macular degeneration
Sarcoidosis	http://www.orpha.net/ORDO/Orphanet_797	ENSG00000204287.9	Adipose_Subcutaneous	0.97781556531936	2537	EUR	CC	rs1964995	4e-15	European	GCST005542	Sarcoidosis (non-Lofgren's syndrome without extrapulmonary manifestations)
Sarcoidosis	http://www.orpha.net/ORDO/Orphanet_797	ENSG00000225914.1	Adipose_Subcutaneous	0.91919953425283	2537	EUR	CC	rs1964995	4e-15	European	GCST005542	Sarcoidosis (non-Lofgren's syndrome without extrapulmonary manifestations)
tooth agenesis	http://www.ebi.ac.uk/efo/EFO_0005410	ENSG00000158813.13	Adipose_Subcutaneous	0.919139433668631	339154	EUR	CC	rs55846652	5e-12	European	GCST005391	Tooth agenesis (maxillary lateral incisors)
pancreatic carcinoma	http://www.ebi.ac.uk/efo/EFO_0002618	ENSG00000187583.6	Adipose_Subcutaneous	0.987399528053691	21536	EUR	CC	rs13303010	8e-14	European	GCST005434	Pancreatic cancer
pancreatic carcinoma	http://www.ebi.ac.uk/efo/EFO_0002618	ENSG00000187961.9	Adipose_Subcutaneous	0.955659417059036	21536	EUR	CC	rs13303010	8e-14	European	GCST005434	Pancreatic cancer
unipolar depression	http://www.ebi.ac.uk/efo/EFO_0003761	ENSG00000247828.3	Adipose_Subcutaneous	0.937673068835839	326113	EUR	CC	rs10514299	1e-15	European	GCST006041	Major depressive disorder
unipolar depression	http://www.ebi.ac.uk/efo/EFO_0003761	ENSG00000100393.9	Adipose_Subcutaneous	0.967963990527395	326113	EUR	CC	rs2179744	6e-11	European	GCST006041	Major depressive disorder
unipolar depression	http://www.ebi.ac.uk/efo/EFO_0003761	ENSG00000232912.1	Adipose_Subcutaneous	0.990982541213064	326113	EUR	CC	rs301806	2e-09	European	GCST006041	Major depressive disorder
breast carcinoma	http://www.ebi.ac.uk/efo/EFO_0000305	ENSG00000160117.10	Adipose_Subcutaneous	0.981392928012957	2727	EUR	CC	rs8170	4e-13	European	GCST001916	Breast Cancer in BRCA1 mutation carriers
systemic lupus erythematosus	http://www.ebi.ac.uk/efo/EFO_0002690	ENSG00000168291.8	Adipose_Subcutaneous	0.914599351893074	10911	EUR	CC	rs2176082	5e-11	European	GCST002069	Systemic lupus erythematosus and Systemic sclerosis
systemic lupus erythematosus	http://www.ebi.ac.uk/efo/EFO_0002690	ENSG00000153814.7	Adipose_Subcutaneous	0.971637901591485	10911	EUR	CC	rs1635852	2e-08	European	GCST002069	Systemic lupus erythematosus and Systemic sclerosis
hepatitis B infection	http://www.ebi.ac.uk/efo/EFO_0004197	ENSG00000224389.4	Adipose_Subcutaneous	0.963639711657298	1400	EAS	CC	rs652888	7e-13	EastAsian	GCST002068	Chronic hepatitis B infection
melanoma	http://www.ebi.ac.uk/efo/EFO_0000756	ENSG00000064012.17	Adipose_Subcutaneous	0.98646420767051	10422	EUR	CC	rs13016963	9e-10	European	GCST001267	Melanoma
melanoma	http://www.ebi.ac.uk/efo/EFO_0000756	ENSG00000155749.8	Adipose_Subcutaneous	0.986036590919691	10422	EUR	CC	rs13016963	9e-10	European	GCST001267	Melanoma
Sarcoidosis	http://www.orpha.net/ORDO/Orphanet_797	ENSG00000236935.1	Adipose_Subcutaneous	0.976503139005492	7208	EUR	CC	rs694739	3e-16	European	GCST005538	Sarcoidosis
multiple sclerosis	http://www.ebi.ac.uk/efo/EFO_0003885	ENSG00000145088.4	Adipose_Subcutaneous	0.910003626691896	38582	EUR	CC	rs1920296	7e-22	European	GCST005531	Multiple sclerosis
multiple sclerosis	http://www.ebi.ac.uk/efo/EFO_0003885	ENSG00000254352.1	Adipose_Subcutaneous	0.948481540301576	38582	EUR	CC	rs1021156	9e-17	European	GCST005531	Multiple sclerosis
multiple sclerosis	http://www.ebi.ac.uk/efo/EFO_0003885	ENSG00000063127.11	Adipose_Subcutaneous	0.945821701428851	38582	EUR	CC	rs8107548	6e-15	European	GCST005531	Multiple sclerosis
multiple sclerosis	http://www.ebi.ac.uk/efo/EFO_0003885	ENSG00000104901.2	Adipose_Subcutaneous	0.933715326295593	38582	EUR	CC	rs8107548	6e-15	European	GCST005531	Multiple sclerosis
multiple sclerosis	http://www.ebi.ac.uk/efo/EFO_0003885	ENSG00000268686.1	Adipose_Subcutaneous	0.98307444655139	38582	EUR	CC	rs8107548	6e-15	European	GCST005531	Multiple sclerosis
breast carcinoma	http://www.ebi.ac.uk/efo/EFO_0000305	ENSG00000121848.9	Adipose_Subcutaneous	0.900249803830191	33864	EUR	CC	rs12405132	8e-09	European	GCST004950	Breast cancer
breast carcinoma	http://www.ebi.ac.uk/efo/EFO_0000305	ENSG00000183154.1	Adipose_Subcutaneous	0.90151267894948	33864	EUR	CC	rs13365225	1e-08	European	GCST004950	Breast cancer
breast carcinoma	http://www.ebi.ac.uk/efo/EFO_0000305	ENSG00000183779.5	Adipose_Subcutaneous	0.982193501354472	33864	EUR	CC	rs13365225	1e-08	European	GCST004950	Breast cancer
breast carcinoma	http://www.ebi.ac.uk/efo/EFO_0000305	ENSG00000254038.1	Adipose_Subcutaneous	0.978631514197359	33864	EUR	CC	rs13365225	1e-08	European	GCST004950	Breast cancer
breast carcinoma	http://www.ebi.ac.uk/efo/EFO_0000305	ENSG00000141570.6	Adipose_Subcutaneous	0.981082367076234	33864	EUR	CC	rs745570	1e-09	European	GCST004950	Breast cancer
breast carcinoma	http://www.ebi.ac.uk/efo/EFO_0000305	ENSG00000163635.13	Adipose_Subcutaneous	0.926842405213344	33864	EUR	CC	rs1053338	9e-09	European	GCST004950	Breast cancer
breast carcinoma	http://www.ebi.ac.uk/efo/EFO_0000305	ENSG00000050327.10	Adipose_Subcutaneous	0.906338131111629	33864	EUR	CC	rs720475	4e-10	European	GCST004950	Breast cancer
breast carcinoma	http://www.ebi.ac.uk/efo/EFO_0000305	ENSG00000270160.1	Adipose_Subcutaneous	0.921394091746923	33864	EUR	CC	rs11820646	1e-10	European	GCST004950	Breast cancer
breast carcinoma	http://www.ebi.ac.uk/efo/EFO_0000305	ENSG00000141198.9	Adipose_Subcutaneous	0.938432241267414	33864	EUR	CC	rs6504950	5e-12	European	GCST004950	Breast cancer
breast carcinoma	http://www.ebi.ac.uk/efo/EFO_0000305	ENSG00000130511.11	Adipose_Subcutaneous	0.931505275826736	33864	EUR	CC	rs4808801	4e-15	European	GCST004950	Breast cancer
breast carcinoma	http://www.ebi.ac.uk/efo/EFO_0000305	ENSG00000141198.9	Adipose_Subcutaneous	0.925161402381981	754	EUR	CC	rs6504950	1e-08	European	GCST004948	Breast cancer
susceptibility to chickenpox measurement	http://www.ebi.ac.uk/efo/EFO_0008400	ENSG00000204681.6	Adipose_Subcutaneous	0.920866423633774	123751	EUR	CC	rs10947050	1e-10	European	GCST004999	Chickenpox
spinal fracture	http://www.ebi.ac.uk/efo/EFO_0003902	ENSG00000188177.9	Adipose_Subcutaneous	0.983042595713877	5893	EUR	CC	rs10190845	1e-09	European	GCST005097	Fractures (vertebral)
Graves disease	http://www.ebi.ac.uk/efo/EFO_0004237	ENSG00000175164.9	Adipose_Subcutaneous	0.922644335470848	2910	EAS	CC	rs505922	2e-10	EastAsian	GCST001982	Graves' disease
Sarcoidosis	http://www.orpha.net/ORDO/Orphanet_797	ENSG00000204287.9	Adipose_Subcutaneous	0.97818965817039	2593	EUR	CC	rs1964995	3e-32	European	GCST005543	Sarcoidosis (non-Lofgren's syndrome)
Sarcoidosis	http://www.orpha.net/ORDO/Orphanet_797	ENSG00000225914.1	Adipose_Subcutaneous	0.920173071771271	2593	EUR	CC	rs1964995	3e-32	European	GCST005543	Sarcoidosis (non-Lofgren's syndrome)
Hirschsprung disease	http://www.orpha.net/ORDO/Orphanet_388	ENSG00000165731.13	Adipose_Subcutaneous	0.97625107049581	4887	EUR	CC	rs2505994	2e-101	European	GCST005289	Hirschsprung disease
Parkinson's disease	http://www.ebi.ac.uk/efo/EFO_0002508	ENSG00000136235.11	Adipose_Subcutaneous	0.958766955788255	417508	EUR	CC	rs199347	4e-18	European	GCST004902	Parkinson's disease
Parkinson's disease	http://www.ebi.ac.uk/efo/EFO_0002508	ENSG00000198133.4	Adipose_Subcutaneous	0.927993735329919	417508	EUR	CC	rs1555399	1e-10	European	GCST004902	Parkinson's disease
Parkinson's disease	http://www.ebi.ac.uk/efo/EFO_0002508	ENSG00000213672.3	Adipose_Subcutaneous	0.946728934296571	417508	EUR	CC	rs12497850	9e-09	European	GCST004902	Parkinson's disease
esophageal squamous cell carcinoma	http://www.ebi.ac.uk/efo/EFO_0005922	ENSG00000064012.17	Adipose_Subcutaneous	0.973888024741456	11124	EAS	CC	rs13016963	4e-13	EastAsian	GCST002568	Esophageal squamous cell carcinoma
esophageal squamous cell carcinoma	http://www.ebi.ac.uk/efo/EFO_0005922	ENSG00000155749.8	Adipose_Subcutaneous	0.973938316641735	11124	EAS	CC	rs13016963	4e-13	EastAsian	GCST002568	Esophageal squamous cell carcinoma
Parkinson's disease	http://www.ebi.ac.uk/efo/EFO_0002508	ENSG00000147439.7	Adipose_Subcutaneous	0.92873214884165	417508	EUR	CC	rs2280104	3e-08	European	GCST004902	Parkinson's disease
Parkinson's disease	http://www.ebi.ac.uk/efo/EFO_0002508	ENSG00000158941.12	Adipose_Subcutaneous	0.905927484195103	417508	EUR	CC	rs2280104	3e-08	European	GCST004902	Parkinson's disease
multiple sclerosis	http://www.ebi.ac.uk/efo/EFO_0003885	ENSG00000236935.1	Adipose_Subcutaneous	0.973841526317941	38582	EUR	CC	rs694739	2e-09	European	GCST005531	Multiple sclerosis
multiple sclerosis	http://www.ebi.ac.uk/efo/EFO_0003885	ENSG00000256433.1	Adipose_Subcutaneous	0.998172059219216	38582	EUR	CC	rs12296430	7e-14	European	GCST005531	Multiple sclerosis
multiple sclerosis	http://www.ebi.ac.uk/efo/EFO_0003885	ENSG00000102879.11	Adipose_Subcutaneous	0.98684641096065	38582	EUR	CC	rs7204270	2e-11	European	GCST005531	Multiple sclerosis
Headache	http://purl.obolibrary.org/obo/HP_0002315	ENSG00000117569.14	Adipose_Subcutaneous	0.941012179544564	223782	EUR	CC	rs3748784	2e-08	European	GCST005337	Headache
Vogt-Koyanagi-Harada disease	http://www.orpha.net/ORDO/Orphanet_3437	ENSG00000168394.9	Adipose_Subcutaneous	0.963994943222572	2783	EAS	CC	rs3021304	1e-118	EastAsian	GCST002562	Vogt-Koyanagi-Harada syndrome
susceptibility to pneumonia measurement	http://www.ebi.ac.uk/efo/EFO_0008410	ENSG00000244731.3	Adipose_Subcutaneous	0.934842947053151	130639	EUR	CC	rs1144710	2e-10	European	GCST005009	Pneumonia
susceptibility to pneumonia measurement	http://www.ebi.ac.uk/efo/EFO_0008410	ENSG00000244731.3	Adipose_Subcutaneous	0.94034720527026	130639	EUR	CC	rs519417	3e-09	European	GCST005009	Pneumonia
susceptibility to shingles measurement	http://www.ebi.ac.uk/efo/EFO_0008401	ENSG00000224389.4	Adipose_Subcutaneous	0.970791048518194	134863	EUR	CC	rs1313996	7e-17	European	GCST005001	Shingles
susceptibility to shingles measurement	http://www.ebi.ac.uk/efo/EFO_0008401	ENSG00000204681.6	Adipose_Subcutaneous	0.913529996552168	134863	EUR	CC	rs9295825	3e-18	European	GCST005001	Shingles
susceptibility to strep throat measurement	http://www.ebi.ac.uk/efo/EFO_0008408	ENSG00000198563.9	Adipose_Subcutaneous	0.957491736129553	74504	EUR	CC	rs41293864	2e-08	European	GCST005007	Strep throat
systemic lupus erythematosus	http://www.ebi.ac.uk/efo/EFO_0002690	ENSG00000213719.4	Adipose_Subcutaneous	0.91733250668927	9169	EUR	CC	rs3135394	2e-60	European	GCST004867	Systemic lupus erythematosus
psoriasis	http://www.ebi.ac.uk/efo/EFO_0000676	ENSG00000170581.9	Adipose_Subcutaneous	0.962450819432674	33394	EUR	CC	rs2066819	5e-17	European	GCST005527	Psoriasis
psoriasis	http://www.ebi.ac.uk/efo/EFO_0000676	ENSG00000141527.12	Adipose_Subcutaneous	0.927690298385117	33394	EUR	CC	rs11652075	3e-08	European	GCST005527	Psoriasis
psoriasis	http://www.ebi.ac.uk/efo/EFO_0000676	ENSG00000181523.8	Adipose_Subcutaneous	0.936757023952397	33394	EUR	CC	rs11652075	3e-08	European	GCST005527	Psoriasis
psoriasis	http://www.ebi.ac.uk/efo/EFO_0000676	ENSG00000164308.12	Adipose_Subcutaneous	0.958018816181602	33394	EUR	CC	rs2910686	2e-08	European	GCST005527	Psoriasis
psoriasis	http://www.ebi.ac.uk/efo/EFO_0000676	ENSG00000272221.1	Adipose_Subcutaneous	0.947081254377315	33394	EUR	CC	rs13437088	3e-40	European	GCST005527	Psoriasis
Graves disease	http://www.ebi.ac.uk/efo/EFO_0004237	ENSG00000165409.11	Adipose_Subcutaneous	0.979854762860678	11649	EUR	CC	rs2300519	1e-38	European	GCST005526	Graves' disease
Sjogren syndrome	http://www.ebi.ac.uk/efo/EFO_0000699	ENSG00000213719.4	Adipose_Subcutaneous	0.92027492997882	2370	EUR	CC	rs3135394	5e-113	European	GCST004878	Sjögren's syndrome
Sjogren syndrome	http://www.ebi.ac.uk/efo/EFO_0000699	ENSG00000231852.2	Adipose_Subcutaneous	0.978215627530677	2370	EUR	CC	rs2856674	8e-114	European	GCST004878	Sjögren's syndrome
Sjogren syndrome	http://www.ebi.ac.uk/efo/EFO_0000699	ENSG00000128604.14	Adipose_Subcutaneous	0.980669533344344	2370	EUR	CC	rs3757387	3e-19	European	GCST004878	Sjögren's syndrome
Sjogren syndrome	http://www.ebi.ac.uk/efo/EFO_0000699	ENSG00000136573.8	Adipose_Subcutaneous	0.925701400499859	2370	EUR	CC	rs2736345	5e-10	European	GCST004878	Sjögren's syndrome
primary biliary cirrhosis	http://www.ebi.ac.uk/efo/EFO_1001486	ENSG00000213047.7	Adipose_Subcutaneous	0.961696304783235	11375	EUR	CC	rs2488393	4e-12	European	GCST005581	Primary biliary cirrhosis
primary biliary cirrhosis	http://www.ebi.ac.uk/efo/EFO_1001486	ENSG00000128604.14	Adipose_Subcutaneous	0.994158665623253	11375	EUR	CC	rs3807307	4e-09	European	GCST005581	Primary biliary cirrhosis
primary biliary cirrhosis	http://www.ebi.ac.uk/efo/EFO_1001486	ENSG00000111321.6	Adipose_Subcutaneous	0.931682287172998	11375	EUR	CC	rs11064157	2e-09	European	GCST005581	Primary biliary cirrhosis
colorectal cancer	http://www.ebi.ac.uk/efo/EFO_0005842	ENSG00000127837.5	Adipose_Subcutaneous	0.90272905126738	15783	EUR	CC	rs992157	2e-09	European	GCST004895	Colorectal cancer
colorectal cancer	http://www.ebi.ac.uk/efo/EFO_0005842	ENSG00000261338.1	Adipose_Subcutaneous	0.968467562366183	15783	EUR	CC	rs992157	2e-09	European	GCST004895	Colorectal cancer
rheumatoid arthritis	http://www.ebi.ac.uk/efo/EFO_0000685	ENSG00000142606.11	Adipose_Subcutaneous	0.90544230673982	47580	EUR	CC	rs2843401	4e-08	European	GCST005569	Rheumatoid arthritis
rheumatoid arthritis	http://www.ebi.ac.uk/efo/EFO_0000685	ENSG00000128604.14	Adipose_Subcutaneous	0.974413802254788	47580	EUR	CC	rs3807306	7e-10	European	GCST005569	Rheumatoid arthritis
rheumatoid arthritis	http://www.ebi.ac.uk/efo/EFO_0000685	ENSG00000159339.9	Adipose_Subcutaneous	0.971607344102504	47580	EUR	CC	rs2240339	3e-10	European	GCST005569	Rheumatoid arthritis
rheumatoid arthritis	http://www.ebi.ac.uk/efo/EFO_0000685	ENSG00000142606.11	Adipose_Subcutaneous	0.906097148759284	43327	EUR	CC	rs2843401	7e-10	European	GCST005568	Rheumatoid arthritis (ACPA-positive)
rheumatoid arthritis	http://www.ebi.ac.uk/efo/EFO_0000685	ENSG00000128604.14	Adipose_Subcutaneous	0.973596352545128	43327	EUR	CC	rs3807306	5e-10	European	GCST005568	Rheumatoid arthritis (ACPA-positive)
rheumatoid arthritis	http://www.ebi.ac.uk/efo/EFO_0000685	ENSG00000159339.9	Adipose_Subcutaneous	0.969099040695592	43327	EUR	CC	rs2240339	1e-10	European	GCST005568	Rheumatoid arthritis (ACPA-positive)
rheumatoid arthritis	http://www.ebi.ac.uk/efo/EFO_0000685	ENSG00000159200.13	Adipose_Subcutaneous	0.912222493144445	43327	EUR	CC	rs2834512	3e-08	European	GCST005568	Rheumatoid arthritis (ACPA-positive)
systemic juvenile idiopathic arthritis, polyarticular juvenile idiopathic arthritis, rheumatoid factor negative, oligoarticular juvenile idiopathic arthritis	http://www.ebi.ac.uk/efo/EFO_1001999, http://www.ebi.ac.uk/efo/EFO_1002020, http://www.ebi.ac.uk/efo/EFO_1002019	ENSG00000111321.6	Adipose_Subcutaneous	0.999484064529666	15872	EUR	CC	rs10849448	5e-09	European	GCST005528	Juvenile idiopathic arthritis (oligoarticular or rheumatoid factor-negative polyarticular)
membranous glomerulonephritis	http://www.ebi.ac.uk/efo/EFO_0004254	ENSG00000244731.3	Adipose_Subcutaneous	0.979048615376711	2894	EUR	CC	rs389884	8e-66	European	GCST000984	Idiopathic membranous nephropathy
membranous glomerulonephritis	http://www.ebi.ac.uk/efo/EFO_0004254	ENSG00000224389.4	Adipose_Subcutaneous	0.962573083109956	2894	EUR	CC	rs652888	3e-46	European	GCST000984	Idiopathic membranous nephropathy
Vitiligo	http://www.ebi.ac.uk/efo/EFO_0004208	ENSG00000123411.10	Adipose_Subcutaneous	0.986554004559362	40258	EUR	CC	rs2017445	7e-31	European	GCST004785	Vitiligo
Vitiligo	http://www.ebi.ac.uk/efo/EFO_0004208	ENSG00000139531.8	Adipose_Subcutaneous	0.994297751964915	40258	EUR	CC	rs2017445	7e-31	European	GCST004785	Vitiligo
Vitiligo	http://www.ebi.ac.uk/efo/EFO_0004208	ENSG00000197728.5	Adipose_Subcutaneous	0.999145681416472	40258	EUR	CC	rs2017445	7e-31	European	GCST004785	Vitiligo
Vitiligo	http://www.ebi.ac.uk/efo/EFO_0004208	ENSG00000089558.4	Adipose_Subcutaneous	0.907133329379161	40258	EUR	CC	rs11079035	7e-10	European	GCST004785	Vitiligo
Vitiligo	http://www.ebi.ac.uk/efo/EFO_0004208	ENSG00000232912.1	Adipose_Subcutaneous	0.992097246088802	40258	EUR	CC	rs301807	4e-15	European	GCST004785	Vitiligo
Vitiligo	http://www.ebi.ac.uk/efo/EFO_0004208	ENSG00000127666.8	Adipose_Subcutaneous	0.956811019148216	40258	EUR	CC	rs4807000	2e-14	European	GCST004785	Vitiligo
Vitiligo	http://www.ebi.ac.uk/efo/EFO_0004208	ENSG00000236935.1	Adipose_Subcutaneous	0.94981009603464	40258	EUR	CC	rs12421615	5e-08	European	GCST004785	Vitiligo
Vitiligo	http://www.ebi.ac.uk/efo/EFO_0004208	ENSG00000254531.1	Adipose_Subcutaneous	0.925812908918275	40258	EUR	CC	rs1031034	3e-08	European	GCST004785	Vitiligo
ankylosing spondylitis, psoriasis, ulcerative colitis, Crohn's disease, sclerosing cholangitis	http://www.ebi.ac.uk/efo/EFO_0003898, http://www.ebi.ac.uk/efo/EFO_0000676, http://www.ebi.ac.uk/efo/EFO_0000729, http://www.ebi.ac.uk/efo/EFO_0000384, http://www.ebi.ac.uk/efo/EFO_0004268	ENSG00000186891.9	Adipose_Subcutaneous	0.97576303919939	86475	EUR	CC	rs6697886	2e-10	European	GCST005537	Chronic inflammatory diseases (ankylosing spondylitis, Crohn's disease, psoriasis, primary sclerosing cholangitis, ulcerative colitis) (pleiotropy)
ankylosing spondylitis, psoriasis, ulcerative colitis, Crohn's disease, sclerosing cholangitis	http://www.ebi.ac.uk/efo/EFO_0003898, http://www.ebi.ac.uk/efo/EFO_0000676, http://www.ebi.ac.uk/efo/EFO_0000729, http://www.ebi.ac.uk/efo/EFO_0000384, http://www.ebi.ac.uk/efo/EFO_0004268	ENSG00000169231.9	Adipose_Subcutaneous	0.972207188484342	86475	EUR	CC	rs4971079	3e-10	European	GCST005537	Chronic inflammatory diseases (ankylosing spondylitis, Crohn's disease, psoriasis, primary sclerosing cholangitis, ulcerative colitis) (pleiotropy)
ankylosing spondylitis, psoriasis, ulcerative colitis, Crohn's disease, sclerosing cholangitis	http://www.ebi.ac.uk/efo/EFO_0003898, http://www.ebi.ac.uk/efo/EFO_0000676, http://www.ebi.ac.uk/efo/EFO_0000729, http://www.ebi.ac.uk/efo/EFO_0000384, http://www.ebi.ac.uk/efo/EFO_0004268	ENSG00000213047.7	Adipose_Subcutaneous	0.954934095019385	86475	EUR	CC	rs16841904	2e-09	European	GCST005537	Chronic inflammatory diseases (ankylosing spondylitis, Crohn's disease, psoriasis, primary sclerosing cholangitis, ulcerative colitis) (pleiotropy)
ankylosing spondylitis, psoriasis, ulcerative colitis, Crohn's disease, sclerosing cholangitis	http://www.ebi.ac.uk/efo/EFO_0003898, http://www.ebi.ac.uk/efo/EFO_0000676, http://www.ebi.ac.uk/efo/EFO_0000729, http://www.ebi.ac.uk/efo/EFO_0000384, http://www.ebi.ac.uk/efo/EFO_0004268	ENSG00000138092.6	Adipose_Subcutaneous	0.93228807736865	86475	EUR	CC	rs13407913	3e-18	European	GCST005537	Chronic inflammatory diseases (ankylosing spondylitis, Crohn's disease, psoriasis, primary sclerosing cholangitis, ulcerative colitis) (pleiotropy)
ankylosing spondylitis, psoriasis, ulcerative colitis, Crohn's disease, sclerosing cholangitis	http://www.ebi.ac.uk/efo/EFO_0003898, http://www.ebi.ac.uk/efo/EFO_0000676, http://www.ebi.ac.uk/efo/EFO_0000729, http://www.ebi.ac.uk/efo/EFO_0000384, http://www.ebi.ac.uk/efo/EFO_0004268	ENSG00000115607.5	Adipose_Subcutaneous	0.955688549939845	86475	EUR	CC	rs12987977	3e-17	European	GCST005537	Chronic inflammatory diseases (ankylosing spondylitis, Crohn's disease, psoriasis, primary sclerosing cholangitis, ulcerative colitis) (pleiotropy)
ankylosing spondylitis, psoriasis, ulcerative colitis, Crohn's disease, sclerosing cholangitis	http://www.ebi.ac.uk/efo/EFO_0003898, http://www.ebi.ac.uk/efo/EFO_0000676, http://www.ebi.ac.uk/efo/EFO_0000729, http://www.ebi.ac.uk/efo/EFO_0000384, http://www.ebi.ac.uk/efo/EFO_0004268	ENSG00000085978.17	Adipose_Subcutaneous	0.939445599377844	86475	EUR	CC	rs35300242	5e-67	European	GCST005537	Chronic inflammatory diseases (ankylosing spondylitis, Crohn's disease, psoriasis, primary sclerosing cholangitis, ulcerative colitis) (pleiotropy)
ankylosing spondylitis, psoriasis, ulcerative colitis, Crohn's disease, sclerosing cholangitis	http://www.ebi.ac.uk/efo/EFO_0003898, http://www.ebi.ac.uk/efo/EFO_0000676, http://www.ebi.ac.uk/efo/EFO_0000729, http://www.ebi.ac.uk/efo/EFO_0000384, http://www.ebi.ac.uk/efo/EFO_0004268	ENSG00000154252.11	Adipose_Subcutaneous	0.983979730705335	86475	EUR	CC	rs35320439	7e-10	European	GCST005537	Chronic inflammatory diseases (ankylosing spondylitis, Crohn's disease, psoriasis, primary sclerosing cholangitis, ulcerative colitis) (pleiotropy)
ankylosing spondylitis, psoriasis, ulcerative colitis, Crohn's disease, sclerosing cholangitis	http://www.ebi.ac.uk/efo/EFO_0003898, http://www.ebi.ac.uk/efo/EFO_0000676, http://www.ebi.ac.uk/efo/EFO_0000729, http://www.ebi.ac.uk/efo/EFO_0000384, http://www.ebi.ac.uk/efo/EFO_0004268	ENSG00000223552.1	Adipose_Subcutaneous	0.993052071282986	86475	EUR	CC	rs1001007	2e-08	European	GCST005537	Chronic inflammatory diseases (ankylosing spondylitis, Crohn's disease, psoriasis, primary sclerosing cholangitis, ulcerative colitis) (pleiotropy)
ankylosing spondylitis, psoriasis, ulcerative colitis, Crohn's disease, sclerosing cholangitis	http://www.ebi.ac.uk/efo/EFO_0003898, http://www.ebi.ac.uk/efo/EFO_0000676, http://www.ebi.ac.uk/efo/EFO_0000729, http://www.ebi.ac.uk/efo/EFO_0000384, http://www.ebi.ac.uk/efo/EFO_0004268	ENSG00000164062.8	Adipose_Subcutaneous	0.966053765955235	86475	EUR	CC	rs3197999	7e-55	European	GCST005537	Chronic inflammatory diseases (ankylosing spondylitis, Crohn's disease, psoriasis, primary sclerosing cholangitis, ulcerative colitis) (pleiotropy)
ankylosing spondylitis, psoriasis, ulcerative colitis, Crohn's disease, sclerosing cholangitis	http://www.ebi.ac.uk/efo/EFO_0003898, http://www.ebi.ac.uk/efo/EFO_0000676, http://www.ebi.ac.uk/efo/EFO_0000729, http://www.ebi.ac.uk/efo/EFO_0000384, http://www.ebi.ac.uk/efo/EFO_0004268	ENSG00000173531.11	Adipose_Subcutaneous	0.92188252765852	86475	EUR	CC	rs3197999	7e-55	European	GCST005537	Chronic inflammatory diseases (ankylosing spondylitis, Crohn's disease, psoriasis, primary sclerosing cholangitis, ulcerative colitis) (pleiotropy)
ankylosing spondylitis, psoriasis, ulcerative colitis, Crohn's disease, sclerosing cholangitis	http://www.ebi.ac.uk/efo/EFO_0003898, http://www.ebi.ac.uk/efo/EFO_0000676, http://www.ebi.ac.uk/efo/EFO_0000729, http://www.ebi.ac.uk/efo/EFO_0000384, http://www.ebi.ac.uk/efo/EFO_0004268	ENSG00000248734.2	Adipose_Subcutaneous	0.987166825227185	86475	EUR	CC	rs469758	6e-54	European	GCST005537	Chronic inflammatory diseases (ankylosing spondylitis, Crohn's disease, psoriasis, primary sclerosing cholangitis, ulcerative colitis) (pleiotropy)
ankylosing spondylitis, psoriasis, ulcerative colitis, Crohn's disease, sclerosing cholangitis	http://www.ebi.ac.uk/efo/EFO_0003898, http://www.ebi.ac.uk/efo/EFO_0000676, http://www.ebi.ac.uk/efo/EFO_0000729, http://www.ebi.ac.uk/efo/EFO_0000384, http://www.ebi.ac.uk/efo/EFO_0004268	ENSG00000164308.12	Adipose_Subcutaneous	0.992619403591282	86475	EUR	CC	rs2910686	2e-21	European	GCST005537	Chronic inflammatory diseases (ankylosing spondylitis, Crohn's disease, psoriasis, primary sclerosing cholangitis, ulcerative colitis) (pleiotropy)
ankylosing spondylitis, psoriasis, ulcerative colitis, Crohn's disease, sclerosing cholangitis	http://www.ebi.ac.uk/efo/EFO_0003898, http://www.ebi.ac.uk/efo/EFO_0000676, http://www.ebi.ac.uk/efo/EFO_0000729, http://www.ebi.ac.uk/efo/EFO_0000384, http://www.ebi.ac.uk/efo/EFO_0004268	ENSG00000153814.7	Adipose_Subcutaneous	0.974641142975871	86475	EUR	CC	rs860262	7e-09	European	GCST005537	Chronic inflammatory diseases (ankylosing spondylitis, Crohn's disease, psoriasis, primary sclerosing cholangitis, ulcerative colitis) (pleiotropy)
ankylosing spondylitis, psoriasis, ulcerative colitis, Crohn's disease, sclerosing cholangitis	http://www.ebi.ac.uk/efo/EFO_0003898, http://www.ebi.ac.uk/efo/EFO_0000676, http://www.ebi.ac.uk/efo/EFO_0000729, http://www.ebi.ac.uk/efo/EFO_0000384, http://www.ebi.ac.uk/efo/EFO_0004268	ENSG00000128604.14	Adipose_Subcutaneous	0.967064757442329	86475	EUR	CC	rs4728142	2e-11	European	GCST005537	Chronic inflammatory diseases (ankylosing spondylitis, Crohn's disease, psoriasis, primary sclerosing cholangitis, ulcerative colitis) (pleiotropy)
ankylosing spondylitis, psoriasis, ulcerative colitis, Crohn's disease, sclerosing cholangitis	http://www.ebi.ac.uk/efo/EFO_0003898, http://www.ebi.ac.uk/efo/EFO_0000676, http://www.ebi.ac.uk/efo/EFO_0000729, http://www.ebi.ac.uk/efo/EFO_0000384, http://www.ebi.ac.uk/efo/EFO_0004268	ENSG00000149485.12	Adipose_Subcutaneous	0.949971866356993	86475	EUR	CC	rs174535	2e-11	European	GCST005537	Chronic inflammatory diseases (ankylosing spondylitis, Crohn's disease, psoriasis, primary sclerosing cholangitis, ulcerative colitis) (pleiotropy)
ankylosing spondylitis, psoriasis, ulcerative colitis, Crohn's disease, sclerosing cholangitis	http://www.ebi.ac.uk/efo/EFO_0003898, http://www.ebi.ac.uk/efo/EFO_0000676, http://www.ebi.ac.uk/efo/EFO_0000729, http://www.ebi.ac.uk/efo/EFO_0000384, http://www.ebi.ac.uk/efo/EFO_0004268	ENSG00000172500.8	Adipose_Subcutaneous	0.981659817520214	86475	EUR	CC	rs568617	4e-08	European	GCST005537	Chronic inflammatory diseases (ankylosing spondylitis, Crohn's disease, psoriasis, primary sclerosing cholangitis, ulcerative colitis) (pleiotropy)
ankylosing spondylitis, psoriasis, ulcerative colitis, Crohn's disease, sclerosing cholangitis	http://www.ebi.ac.uk/efo/EFO_0003898, http://www.ebi.ac.uk/efo/EFO_0000676, http://www.ebi.ac.uk/efo/EFO_0000729, http://www.ebi.ac.uk/efo/EFO_0000384, http://www.ebi.ac.uk/efo/EFO_0004268	ENSG00000172543.3	Adipose_Subcutaneous	0.982359472469026	86475	EUR	CC	rs568617	4e-08	European	GCST005537	Chronic inflammatory diseases (ankylosing spondylitis, Crohn's disease, psoriasis, primary sclerosing cholangitis, ulcerative colitis) (pleiotropy)
ankylosing spondylitis, psoriasis, ulcerative colitis, Crohn's disease, sclerosing cholangitis	http://www.ebi.ac.uk/efo/EFO_0003898, http://www.ebi.ac.uk/efo/EFO_0000676, http://www.ebi.ac.uk/efo/EFO_0000729, http://www.ebi.ac.uk/efo/EFO_0000384, http://www.ebi.ac.uk/efo/EFO_0004268	ENSG00000172638.8	Adipose_Subcutaneous	0.957508900865109	86475	EUR	CC	rs568617	4e-08	European	GCST005537	Chronic inflammatory diseases (ankylosing spondylitis, Crohn's disease, psoriasis, primary sclerosing cholangitis, ulcerative colitis) (pleiotropy)
ankylosing spondylitis, psoriasis, ulcerative colitis, Crohn's disease, sclerosing cholangitis	http://www.ebi.ac.uk/efo/EFO_0003898, http://www.ebi.ac.uk/efo/EFO_0000676, http://www.ebi.ac.uk/efo/EFO_0000729, http://www.ebi.ac.uk/efo/EFO_0000384, http://www.ebi.ac.uk/efo/EFO_0004268	ENSG00000092020.6	Adipose_Subcutaneous	0.975018711352567	86475	EUR	CC	rs8006884	7e-10	European	GCST005537	Chronic inflammatory diseases (ankylosing spondylitis, Crohn's disease, psoriasis, primary sclerosing cholangitis, ulcerative colitis) (pleiotropy)
ankylosing spondylitis, psoriasis, ulcerative colitis, Crohn's disease, sclerosing cholangitis	http://www.ebi.ac.uk/efo/EFO_0003898, http://www.ebi.ac.uk/efo/EFO_0000676, http://www.ebi.ac.uk/efo/EFO_0000729, http://www.ebi.ac.uk/efo/EFO_0000384, http://www.ebi.ac.uk/efo/EFO_0004268	ENSG00000166501.8	Adipose_Subcutaneous	0.986364070853808	86475	EUR	CC	rs7404095	3e-09	European	GCST005537	Chronic inflammatory diseases (ankylosing spondylitis, Crohn's disease, psoriasis, primary sclerosing cholangitis, ulcerative colitis) (pleiotropy)
ankylosing spondylitis, psoriasis, ulcerative colitis, Crohn's disease, sclerosing cholangitis	http://www.ebi.ac.uk/efo/EFO_0003898, http://www.ebi.ac.uk/efo/EFO_0000676, http://www.ebi.ac.uk/efo/EFO_0000729, http://www.ebi.ac.uk/efo/EFO_0000384, http://www.ebi.ac.uk/efo/EFO_0004268	ENSG00000141279.11	Adipose_Subcutaneous	0.903004067314081	86475	EUR	CC	rs12943464	2e-14	European	GCST005537	Chronic inflammatory diseases (ankylosing spondylitis, Crohn's disease, psoriasis, primary sclerosing cholangitis, ulcerative colitis) (pleiotropy)
ankylosing spondylitis, psoriasis, ulcerative colitis, Crohn's disease, sclerosing cholangitis	http://www.ebi.ac.uk/efo/EFO_0003898, http://www.ebi.ac.uk/efo/EFO_0000676, http://www.ebi.ac.uk/efo/EFO_0000729, http://www.ebi.ac.uk/efo/EFO_0000384, http://www.ebi.ac.uk/efo/EFO_0004268	ENSG00000065989.11	Adipose_Subcutaneous	0.952230623403285	86475	EUR	CC	rs35074907	6e-09	European	GCST005537	Chronic inflammatory diseases (ankylosing spondylitis, Crohn's disease, psoriasis, primary sclerosing cholangitis, ulcerative colitis) (pleiotropy)
ankylosing spondylitis, psoriasis, ulcerative colitis, Crohn's disease, sclerosing cholangitis	http://www.ebi.ac.uk/efo/EFO_0003898, http://www.ebi.ac.uk/efo/EFO_0000676, http://www.ebi.ac.uk/efo/EFO_0000729, http://www.ebi.ac.uk/efo/EFO_0000384, http://www.ebi.ac.uk/efo/EFO_0004268	ENSG00000011485.10	Adipose_Subcutaneous	0.977171802834355	86475	EUR	CC	rs4802307	2e-11	European	GCST005537	Chronic inflammatory diseases (ankylosing spondylitis, Crohn's disease, psoriasis, primary sclerosing cholangitis, ulcerative colitis) (pleiotropy)
ankylosing spondylitis, psoriasis, ulcerative colitis, Crohn's disease, sclerosing cholangitis	http://www.ebi.ac.uk/efo/EFO_0003898, http://www.ebi.ac.uk/efo/EFO_0000676, http://www.ebi.ac.uk/efo/EFO_0000729, http://www.ebi.ac.uk/efo/EFO_0000384, http://www.ebi.ac.uk/efo/EFO_0004268	ENSG00000268810.1	Adipose_Subcutaneous	0.976784662333059	86475	EUR	CC	rs4802307	2e-11	European	GCST005537	Chronic inflammatory diseases (ankylosing spondylitis, Crohn's disease, psoriasis, primary sclerosing cholangitis, ulcerative colitis) (pleiotropy)
ankylosing spondylitis, psoriasis, ulcerative colitis, Crohn's disease, sclerosing cholangitis	http://www.ebi.ac.uk/efo/EFO_0003898, http://www.ebi.ac.uk/efo/EFO_0000676, http://www.ebi.ac.uk/efo/EFO_0000729, http://www.ebi.ac.uk/efo/EFO_0000384, http://www.ebi.ac.uk/efo/EFO_0004268	ENSG00000229425.1	Adipose_Subcutaneous	0.98301664771338	86475	EUR	CC	rs2823288	4e-28	European	GCST005537	Chronic inflammatory diseases (ankylosing spondylitis, Crohn's disease, psoriasis, primary sclerosing cholangitis, ulcerative colitis) (pleiotropy)
alopecia areata	http://www.ebi.ac.uk/efo/EFO_0004192	ENSG00000236935.1	Adipose_Subcutaneous	0.973876168378789	7565	EUR	CC	rs574087	9e-14	European	GCST004866	Alopecia areata
systemic lupus erythematosus	http://www.ebi.ac.uk/efo/EFO_0002690	ENSG00000153814.7	Adipose_Subcutaneous	0.954516671071405	9169	EUR	CC	rs849142	2e-09	European	GCST004867	Systemic lupus erythematosus
lung adenocarcinoma	http://www.ebi.ac.uk/efo/EFO_0000571	ENSG00000166262.11	Adipose_Subcutaneous	0.921492146789001	66756	EUR	CC	rs28516445	9e-09	European	GCST004744	Lung adenocarcinoma
lung adenocarcinoma	http://www.ebi.ac.uk/efo/EFO_0000571	ENSG00000110344.5	Adipose_Subcutaneous	0.968448345842003	66756	EUR	CC	rs1056562	3e-10	European	GCST004744	Lung adenocarcinoma
lung adenocarcinoma	http://www.ebi.ac.uk/efo/EFO_0000571	ENSG00000160588.5	Adipose_Subcutaneous	0.969352874422753	66756	EUR	CC	rs1056562	3e-10	European	GCST004744	Lung adenocarcinoma
lung adenocarcinoma	http://www.ebi.ac.uk/efo/EFO_0000571	ENSG00000260461.1	Adipose_Subcutaneous	0.932098586819568	66756	EUR	CC	rs11591710	6e-11	European	GCST004744	Lung adenocarcinoma
lung adenocarcinoma	http://www.ebi.ac.uk/efo/EFO_0000571	ENSG00000162613.12	Adipose_Subcutaneous	0.997485043500991	66756	EUR	CC	rs34517439	4e-08	European	GCST004744	Lung adenocarcinoma
type II diabetes mellitus	http://www.ebi.ac.uk/efo/EFO_0001360	ENSG00000107679.10	Adipose_Subcutaneous	0.968888768519193	159208	EUR	CC	rs2292626	2e-13	European	GCST004773	Type 2 diabetes
type II diabetes mellitus	http://www.ebi.ac.uk/efo/EFO_0001360	ENSG00000149084.7	Adipose_Subcutaneous	0.987678323716549	159208	EUR	CC	rs1061810	4e-10	European	GCST004773	Type 2 diabetes
type II diabetes mellitus	http://www.ebi.ac.uk/efo/EFO_0001360	ENSG00000246250.2	Adipose_Subcutaneous	0.982886711950083	159208	EUR	CC	rs1061810	4e-10	European	GCST004773	Type 2 diabetes
type II diabetes mellitus	http://www.ebi.ac.uk/efo/EFO_0001360	ENSG00000173338.8	Adipose_Subcutaneous	0.959733845910512	159208	EUR	CC	rs111669836	4e-08	European	GCST004773	Type 2 diabetes
atrial fibrillation	http://www.ebi.ac.uk/efo/EFO_0000275	ENSG00000011523.9	Adipose_Subcutaneous	0.990968621383016	118755	EUR	CC	rs2723064	2e-10	European	GCST004297	Atrial fibrillation
hypertension	http://www.ebi.ac.uk/efo/EFO_0000537	ENSG00000213277.3	Adipose_Subcutaneous	0.925805214228646	9469	EAS	CC	rs4409766	7e-13	EastAsian	GCST002627	Hypertension
glaucoma	http://www.ebi.ac.uk/efo/EFO_0000516	ENSG00000143183.12	Adipose_Subcutaneous	0.965326055873946	137086	EUR	CC	rs10918274	4e-51	European	GCST006395	Glaucoma
glaucoma	http://www.ebi.ac.uk/efo/EFO_0000516	ENSG00000224358.1	Adipose_Subcutaneous	0.92231542167367	137086	EUR	CC	rs10918274	4e-51	European	GCST006395	Glaucoma
glaucoma	http://www.ebi.ac.uk/efo/EFO_0000516	ENSG00000224842.2	Adipose_Subcutaneous	0.996107225370779	137086	EUR	CC	rs6478746	6e-17	European	GCST006395	Glaucoma
glaucoma	http://www.ebi.ac.uk/efo/EFO_0000516	ENSG00000136944.13	Adipose_Subcutaneous	0.990064560914628	137086	EUR	CC	rs12377624	4e-14	European	GCST006395	Glaucoma
glaucoma	http://www.ebi.ac.uk/efo/EFO_0000516	ENSG00000143183.12	Adipose_Subcutaneous	0.965344132057647	137086	EUR	CC	rs7518099	2e-52	European	GCST006395	Glaucoma
glaucoma	http://www.ebi.ac.uk/efo/EFO_0000516	ENSG00000224358.1	Adipose_Subcutaneous	0.922387005028066	137086	EUR	CC	rs7518099	2e-52	European	GCST006395	Glaucoma
glaucoma	http://www.ebi.ac.uk/efo/EFO_0000516	ENSG00000224842.2	Adipose_Subcutaneous	0.975347120048149	137086	EUR	CC	rs945686	3e-17	European	GCST006395	Glaucoma
atrial fibrillation	http://www.ebi.ac.uk/efo/EFO_0000275	ENSG00000011523.9	Adipose_Subcutaneous	0.992528801253125	1030836	EUR	CC	rs2540949	3e-22	European	GCST006414	Atrial fibrillation
atrial fibrillation	http://www.ebi.ac.uk/efo/EFO_0000275	ENSG00000087338.4	Adipose_Subcutaneous	0.909395118637048	1030836	EUR	CC	rs6747542	1e-16	European	GCST006414	Atrial fibrillation
atrial fibrillation	http://www.ebi.ac.uk/efo/EFO_0000275	ENSG00000114054.9	Adipose_Subcutaneous	0.943865642613193	1030836	EUR	CC	rs1278493	9e-09	European	GCST006414	Atrial fibrillation
atrial fibrillation	http://www.ebi.ac.uk/efo/EFO_0000275	ENSG00000158517.9	Adipose_Subcutaneous	0.952249367140866	1030836	EUR	CC	rs35005436	3e-10	European	GCST006414	Atrial fibrillation
atrial fibrillation	http://www.ebi.ac.uk/efo/EFO_0000275	ENSG00000128591.11	Adipose_Subcutaneous	0.995840847851576	1030836	EUR	CC	rs55985730	5e-09	European	GCST006414	Atrial fibrillation
atrial fibrillation	http://www.ebi.ac.uk/efo/EFO_0000275	ENSG00000242902.1	Adipose_Subcutaneous	0.939271929804742	1030836	EUR	CC	rs55985730	5e-09	European	GCST006414	Atrial fibrillation
febrile seizures, MMR-related febrile seizures	http://purl.obolibrary.org/obo/HP_0002373, http://www.ebi.ac.uk/efo/EFO_0006519	ENSG00000117335.14	Adipose_Subcutaneous	0.971489644478217	6117	EUR	CC	rs1318653	2e-09	European	GCST002672	Febrile seizures
febrile seizures, MMR-related febrile seizures	http://purl.obolibrary.org/obo/HP_0002373, http://www.ebi.ac.uk/efo/EFO_0006519	ENSG00000117335.14	Adipose_Subcutaneous	0.98039862460907	6117	EUR	CC	rs2724384	2e-09	European	GCST002672	Febrile seizures
MMR-related febrile seizures	http://www.ebi.ac.uk/efo/EFO_0006519	ENSG00000117335.14	Adipose_Subcutaneous	0.971172001500013	5047	EUR	CC	rs1318653	1e-10	European	GCST002674	Febrile seizures (MMR vaccine-related)
glioma	http://www.ebi.ac.uk/efo/EFO_0005543	ENSG00000153310.14	Adipose_Subcutaneous	0.922812369574428	13722	EUR	CC	rs55705857	8e-36	European	GCST005933	Non-glioblastoma glioma
glioma	http://www.ebi.ac.uk/efo/EFO_0005543	ENSG00000153310.14	Adipose_Subcutaneous	0.922809399089664	13722	EUR	CC	rs55705857	2e-65	European	GCST005933	Non-glioblastoma glioma
glioma	http://www.ebi.ac.uk/efo/EFO_0005543	ENSG00000258366.3	Adipose_Subcutaneous	0.951614698296908	15203	EUR	CC	rs2297440	1e-19	European	GCST005932	Glioblastoma
glioma	http://www.ebi.ac.uk/efo/EFO_0005543	ENSG00000258366.3	Adipose_Subcutaneous	0.949214596546326	15203	EUR	CC	rs2297440	1e-16	European	GCST005932	Glioblastoma
glioma	http://www.ebi.ac.uk/efo/EFO_0005543	ENSG00000153310.14	Adipose_Subcutaneous	0.928475294294704	18723	EUR	CC	rs55705857	1e-14	European	GCST005931	Glioma
glioma	http://www.ebi.ac.uk/efo/EFO_0005543	ENSG00000153310.14	Adipose_Subcutaneous	0.922810012276013	18723	EUR	CC	rs55705857	1e-39	European	GCST005931	Glioma
glioma	http://www.ebi.ac.uk/efo/EFO_0005543	ENSG00000258366.3	Adipose_Subcutaneous	0.952739529096504	18723	EUR	CC	rs2297440	4e-21	European	GCST005931	Glioma
glioma	http://www.ebi.ac.uk/efo/EFO_0005543	ENSG00000258366.3	Adipose_Subcutaneous	0.946314700816521	18723	EUR	CC	rs2297440	1e-13	European	GCST005931	Glioma
osteoarthritis, hip	http://www.ebi.ac.uk/efo/EFO_1000786	ENSG00000178209.10	Adipose_Subcutaneous	0.923151292629073	11989	EUR	CC	rs11780978	2e-09	European	GCST005810	Osteoarthritis of the hip (hospital diagnosed)
head and neck malignant neoplasia, neuropathic pain	http://www.ebi.ac.uk/efo/EFO_0006859, http://www.ebi.ac.uk/efo/EFO_0005762	ENSG00000076924.7	Adipose_Subcutaneous	0.949544951484236	1043	EUR	CC	rs4804217	3e-09	European	GCST005934	Neuropathic pain in head and neck cancer
head and neck malignant neoplasia, neuropathic pain	http://www.ebi.ac.uk/efo/EFO_0006859, http://www.ebi.ac.uk/efo/EFO_0005762	ENSG00000229833.5	Adipose_Subcutaneous	0.912600078824473	1043	EUR	CC	rs4804217	3e-09	European	GCST005934	Neuropathic pain in head and neck cancer
type II diabetes mellitus	http://www.ebi.ac.uk/efo/EFO_0001360	ENSG00000188211.4	Adipose_Subcutaneous	0.953052632293765	4862	EUR	CC	rs5219	1e-09	European	GCST000277	Type 2 diabetes
type II diabetes mellitus	http://www.ebi.ac.uk/efo/EFO_0001360	ENSG00000260196.1	Adipose_Subcutaneous	0.964568126996429	4862	EUR	CC	rs5219	1e-09	European	GCST000277	Type 2 diabetes
Hirsutism	http://purl.obolibrary.org/obo/HP_0001007	ENSG00000092607.9	Adipose_Subcutaneous	0.981842087850919	11244	EAS	CC	rs984225	2e-08	EastAsian	GCST006095	Excessive hairiness
Hirsutism	http://purl.obolibrary.org/obo/HP_0001007	ENSG00000171791.10	Adipose_Subcutaneous	0.957480034949035	11244	EAS	CC	rs7226979	7e-11	EastAsian	GCST006095	Excessive hairiness
prostate carcinoma	http://www.ebi.ac.uk/efo/EFO_0001663	ENSG00000223865.6	Adipose_Subcutaneous	0.924105915306298	140254	EUR	CC	rs9296068	1e-08	European	GCST006085	Prostate cancer
prostate carcinoma	http://www.ebi.ac.uk/efo/EFO_0001663	ENSG00000155875.9	Adipose_Subcutaneous	0.930858314443242	140254	EUR	CC	rs1048169	7e-14	European	GCST006085	Prostate cancer
prostate carcinoma	http://www.ebi.ac.uk/efo/EFO_0001663	ENSG00000099331.9	Adipose_Subcutaneous	0.928876325170103	140254	EUR	CC	rs11666569	8e-09	European	GCST006085	Prostate cancer
Hirschsprung disease	http://www.orpha.net/ORDO/Orphanet_388	ENSG00000169826.6	Adipose_Subcutaneous	0.915335385883411	527	EAS	CC	rs2742234	4e-18	EastAsian	GCST000334	Hirschsprung disease
Hirschsprung disease	http://www.orpha.net/ORDO/Orphanet_388	ENSG00000273008.1	Adipose_Subcutaneous	0.93297985269248	527	EAS	CC	rs2742234	4e-18	EastAsian	GCST000334	Hirschsprung disease
coronary heart disease	http://www.ebi.ac.uk/efo/EFO_0001645	ENSG00000158186.8	Adipose_Subcutaneous	0.984896927868913	2520	EUR	CC	rs9818870	7e-13	European	GCST000338	Coronary heart disease
prostate carcinoma	http://www.ebi.ac.uk/efo/EFO_0001663	ENSG00000143603.14	Adipose_Subcutaneous	0.913119162390546	140254	EUR	CC	rs1218582	1e-08	European	GCST006085	Prostate cancer
prostate carcinoma	http://www.ebi.ac.uk/efo/EFO_0001663	ENSG00000163346.12	Adipose_Subcutaneous	0.900699673844355	140254	EUR	CC	rs1218582	1e-08	European	GCST006085	Prostate cancer
prostate carcinoma	http://www.ebi.ac.uk/efo/EFO_0001663	ENSG00000260396.1	Adipose_Subcutaneous	0.993744745313088	140254	EUR	CC	rs9306895	3e-21	European	GCST006085	Prostate cancer
prostate carcinoma	http://www.ebi.ac.uk/efo/EFO_0001663	ENSG00000115486.7	Adipose_Subcutaneous	0.948520439309119	140254	EUR	CC	rs10187424	1e-20	European	GCST006085	Prostate cancer
myocardial infarction	http://www.ebi.ac.uk/efo/EFO_0000612	ENSG00000154305.12	Adipose_Subcutaneous	0.951999322594397	6042	EUR	CC	rs17465637	1e-09	European	GCST000340	Myocardial infarction (early onset)
myocardial infarction	http://www.ebi.ac.uk/efo/EFO_0000612	ENSG00000272750.1	Adipose_Subcutaneous	0.970844623877126	6042	EUR	CC	rs17465637	1e-09	European	GCST000340	Myocardial infarction (early onset)
prostate carcinoma	http://www.ebi.ac.uk/efo/EFO_0001663	ENSG00000203896.5	Adipose_Subcutaneous	0.903820718233335	140254	EUR	CC	rs6062509	3e-18	European	GCST006085	Prostate cancer
myocardial infarction	http://www.ebi.ac.uk/efo/EFO_0000612	ENSG00000127616.13	Adipose_Subcutaneous	0.959205344333622	6042	EUR	CC	rs1122608	2e-09	European	GCST000340	Myocardial infarction (early onset)
myositis	http://www.ebi.ac.uk/efo/EFO_0000783	ENSG00000213719.4	Adipose_Subcutaneous	0.921840831208746	18207	EUR	CC	rs3129843	9e-133	European	GCST006051	Idiopathic inflammatory myopathy
dermatomyositis, juvenile dermatomyositis	http://www.ebi.ac.uk/efo/EFO_0000398, http://www.ebi.ac.uk/efo/EFO_0000557	ENSG00000213719.4	Adipose_Subcutaneous	0.91557131261492	16530	EUR	CC	rs3129843	2e-48	European	GCST006053	Dermatomyositis or juvenile dermatomyositis
diverticulitis	http://www.ebi.ac.uk/efo/EFO_1001460	ENSG00000167641.6	Adipose_Subcutaneous	0.911022978685833	409728	EUR	CC	rs11667256	1e-14	European	GCST006479	Diverticular disease
diverticulitis	http://www.ebi.ac.uk/efo/EFO_1001460	ENSG00000161040.12	Adipose_Subcutaneous	0.957664786191213	409728	EUR	CC	rs6949391	4e-14	European	GCST006479	Diverticular disease
diverticulitis	http://www.ebi.ac.uk/efo/EFO_1001460	ENSG00000140323.4	Adipose_Subcutaneous	0.955950315139471	409728	EUR	CC	rs71472433	9e-11	European	GCST006479	Diverticular disease
diverticulitis	http://www.ebi.ac.uk/efo/EFO_1001460	ENSG00000103196.7	Adipose_Subcutaneous	0.99345679993177	409728	EUR	CC	rs2131755	2e-10	European	GCST006479	Diverticular disease
diverticulitis	http://www.ebi.ac.uk/efo/EFO_1001460	ENSG00000136999.4	Adipose_Subcutaneous	0.936407801784241	409728	EUR	CC	rs1381335	2e-10	European	GCST006479	Diverticular disease
uterine fibroid	http://www.ebi.ac.uk/efo/EFO_0000731	ENSG00000160867.10	Adipose_Subcutaneous	0.955921869843733	539925	EUR	CC	rs6861925	3e-09	European	GCST006462	Uterine fibroids
uterine fibroid	http://www.ebi.ac.uk/efo/EFO_0000731	ENSG00000160867.10	Adipose_Subcutaneous	0.955117840225946	539925	EUR	CC	rs58400555	2e-09	European	GCST006462	Uterine fibroids
uterine fibroid	http://www.ebi.ac.uk/efo/EFO_0000731	ENSG00000026508.12	Adipose_Subcutaneous	0.947293186855724	539925	EUR	CC	rs2785152	2e-09	European	GCST006462	Uterine fibroids
uterine fibroid	http://www.ebi.ac.uk/efo/EFO_0000731	ENSG00000177951.13	Adipose_Subcutaneous	0.97948485733176	539925	EUR	CC	rs11246001	5e-12	European	GCST006462	Uterine fibroids
multiple myeloma	http://www.ebi.ac.uk/efo/EFO_0001378	ENSG00000103549.17	Adipose_Subcutaneous	0.968566123073379	249665	EUR	CC	rs13338946	1e-13	European	GCST006432	Multiple myeloma
atrial fibrillation	http://www.ebi.ac.uk/efo/EFO_0000275	ENSG00000170473.12	Adipose_Subcutaneous	0.92929250418413	1030836	EUR	CC	rs11614818	2e-08	European	GCST006414	Atrial fibrillation
atrial fibrillation	http://www.ebi.ac.uk/efo/EFO_0000275	ENSG00000184207.8	Adipose_Subcutaneous	0.984622968872986	1030836	EUR	CC	rs77316573	2e-08	European	GCST006414	Atrial fibrillation
neuroblastoma	http://www.ebi.ac.uk/efo/EFO_0000621	ENSG00000138376.6	Adipose_Subcutaneous	0.961060996272511	2440	EUR	CC	rs6435862	9e-18	European	GCST000384	Neuroblastoma (high-risk)
periodontitis	http://www.ebi.ac.uk/efo/EFO_0000649	ENSG00000105501.7	Adipose_Subcutaneous	0.996608367550787	12591	EUR	CC	rs11084095	5e-08	European	GCST006486	Periodontitis
type I diabetes mellitus	http://www.ebi.ac.uk/efo/EFO_0001359	ENSG00000203760.4	Adipose_Subcutaneous	0.913810183834857	16559	EUR	CC	rs9388489	4e-13	European	GCST000392	Type 1 diabetes
type I diabetes mellitus	http://www.ebi.ac.uk/efo/EFO_0001359	ENSG00000197165.6	Adipose_Subcutaneous	0.965620384605213	16559	EUR	CC	rs4788084	3e-13	European	GCST000392	Type 1 diabetes
type I diabetes mellitus	http://www.ebi.ac.uk/efo/EFO_0001359	ENSG00000233232.2	Adipose_Subcutaneous	0.944866545214023	16559	EUR	CC	rs4788084	3e-13	European	GCST000392	Type 1 diabetes
type I diabetes mellitus	http://www.ebi.ac.uk/efo/EFO_0001359	ENSG00000105287.8	Adipose_Subcutaneous	0.994493829398267	16559	EUR	CC	rs425105	3e-11	European	GCST000392	Type 1 diabetes
type II diabetes mellitus	http://www.ebi.ac.uk/efo/EFO_0001360	ENSG00000188211.4	Adipose_Subcutaneous	0.947931611572211	2931	EUR	CC	rs5219	7e-11	European	GCST000028	Type 2 diabetes
type II diabetes mellitus	http://www.ebi.ac.uk/efo/EFO_0001360	ENSG00000260196.1	Adipose_Subcutaneous	0.961978094970319	2931	EUR	CC	rs5219	7e-11	European	GCST000028	Type 2 diabetes
Hirschsprung disease	http://www.orpha.net/ORDO/Orphanet_388	ENSG00000165731.13	Adipose_Subcutaneous	0.976348590126024	454	EUR	CC	rs2435357	3e-21	European	GCST006271	Hirschsprung disease
type II diabetes mellitus	http://www.ebi.ac.uk/efo/EFO_0001360	ENSG00000188211.4	Adipose_Subcutaneous	0.949158043970174	2335	EUR	CC	rs5219	7e-11	European	GCST000024	Type 2 diabetes
type II diabetes mellitus	http://www.ebi.ac.uk/efo/EFO_0001360	ENSG00000260196.1	Adipose_Subcutaneous	0.962693845081569	2335	EUR	CC	rs5219	7e-11	European	GCST000024	Type 2 diabetes
multiple sclerosis	http://www.ebi.ac.uk/efo/EFO_0003885	ENSG00000123297.12	Adipose_Subcutaneous	0.957490422402109	5031	EUR	CC	rs703842	5e-11	European	GCST000425	Multiple sclerosis
multiple sclerosis	http://www.ebi.ac.uk/efo/EFO_0003885	ENSG00000123427.11	Adipose_Subcutaneous	0.963851398084911	5031	EUR	CC	rs703842	5e-11	European	GCST000425	Multiple sclerosis
schizophrenia	http://www.ebi.ac.uk/efo/EFO_0000692	ENSG00000124635.7	Adipose_Subcutaneous	0.947924910806101	16161	EUR	CC	rs6932590	1e-12	European	GCST000435	Schizophrenia
butyrylcholinesterase measurement	http://www.ebi.ac.uk/efo/EFO_0004571	ENSG00000273478.1	Adipose_Subcutaneous	0.92827719815105	6879	EUR	Quant	rs4950806	9e-16	European	GCST001207	Butyrylcholinesterase levels
central nervous system cancer	http://www.ebi.ac.uk/efo/EFO_0000326	ENSG00000258366.3	Adipose_Subcutaneous	0.935745912710877	5548	EUR	CC	rs6010620	3e-12	European	GCST000439	Glioma
central nervous system cancer	http://www.ebi.ac.uk/efo/EFO_0000326	ENSG00000258366.3	Adipose_Subcutaneous	0.929308724344908	4684	EUR	CC	rs6010620	3e-09	European	GCST000440	Glioma (high-grade)
mean arterial pressure	http://www.ebi.ac.uk/efo/EFO_0006340	ENSG00000103653.12	Adipose_Subcutaneous	0.980512992462684	74064	EUR	Quant	rs1378942	2e-15	European	GCST001236	Blood pressure
mean arterial pressure	http://www.ebi.ac.uk/efo/EFO_0006340	ENSG00000140465.9	Adipose_Subcutaneous	0.964050567147448	74064	EUR	Quant	rs1378942	2e-15	European	GCST001236	Blood pressure
mean arterial pressure	http://www.ebi.ac.uk/efo/EFO_0006340	ENSG00000165895.13	Adipose_Subcutaneous	0.986720589325558	74064	EUR	Quant	rs633185	7e-10	European	GCST001236	Blood pressure
mean arterial pressure	http://www.ebi.ac.uk/efo/EFO_0006340	ENSG00000170647.2	Adipose_Subcutaneous	0.995609761655336	74064	EUR	Quant	rs633185	7e-10	European	GCST001236	Blood pressure
triglyceride measurement	http://www.ebi.ac.uk/efo/EFO_0004530	ENSG00000009950.11	Adipose_Subcutaneous	0.93005106266914	12545	EAS	Quant	rs2286276	1e-15	EastAsian	GCST001230	Triglycerides
diastolic blood pressure	http://www.ebi.ac.uk/efo/EFO_0006336	ENSG00000103653.12	Adipose_Subcutaneous	0.980981191673433	69395	EUR	Quant	rs1378942	3e-26	European	GCST001228	Diastolic blood pressure
diastolic blood pressure	http://www.ebi.ac.uk/efo/EFO_0006336	ENSG00000140465.9	Adipose_Subcutaneous	0.966347841940844	69395	EUR	Quant	rs1378942	3e-26	European	GCST001228	Diastolic blood pressure
diastolic blood pressure	http://www.ebi.ac.uk/efo/EFO_0006336	ENSG00000179151.7	Adipose_Subcutaneous	0.90062557734527	69395	EUR	Quant	rs1378942	3e-26	European	GCST001228	Diastolic blood pressure
diastolic blood pressure	http://www.ebi.ac.uk/efo/EFO_0006336	ENSG00000165895.13	Adipose_Subcutaneous	0.986579038518418	69395	EUR	Quant	rs633185	2e-15	European	GCST001228	Diastolic blood pressure
diastolic blood pressure	http://www.ebi.ac.uk/efo/EFO_0006336	ENSG00000170647.2	Adipose_Subcutaneous	0.996445124873975	69395	EUR	Quant	rs633185	2e-15	European	GCST001228	Diastolic blood pressure
diastolic blood pressure	http://www.ebi.ac.uk/efo/EFO_0006336	ENSG00000260244.1	Adipose_Subcutaneous	0.946500750946298	69395	EUR	Quant	rs13139571	2e-10	European	GCST001228	Diastolic blood pressure
systolic blood pressure	http://www.ebi.ac.uk/efo/EFO_0006335	ENSG00000103653.12	Adipose_Subcutaneous	0.980923291946731	69395	EUR	Quant	rs1378942	6e-23	European	GCST001227	Systolic blood pressure
systolic blood pressure	http://www.ebi.ac.uk/efo/EFO_0006335	ENSG00000140465.9	Adipose_Subcutaneous	0.965877959292897	69395	EUR	Quant	rs1378942	6e-23	European	GCST001227	Systolic blood pressure
systolic blood pressure	http://www.ebi.ac.uk/efo/EFO_0006335	ENSG00000165895.13	Adipose_Subcutaneous	0.986477937378497	69395	EUR	Quant	rs633185	1e-17	European	GCST001227	Systolic blood pressure
systolic blood pressure	http://www.ebi.ac.uk/efo/EFO_0006335	ENSG00000170647.2	Adipose_Subcutaneous	0.996535939424696	69395	EUR	Quant	rs633185	1e-17	European	GCST001227	Systolic blood pressure
high density lipoprotein cholesterol measurement	http://www.ebi.ac.uk/efo/EFO_0004612	ENSG00000087237.6	Adipose_Subcutaneous	0.942691373189639	11683	EUR	Quant	rs173539	3e-65	European	GCST001247	Cardiovascular disease risk factors
body height	http://www.ebi.ac.uk/efo/EFO_0004339	ENSG00000177311.6	Adipose_Subcutaneous	0.983103092976815	20427	AFR	Quant	rs6440003	2e-10	African	GCST001263	Height
body height	http://www.ebi.ac.uk/efo/EFO_0004339	ENSG00000166439.5	Adipose_Subcutaneous	0.961454282798454	8149	AFR	Quant	rs606452	2e-09	African	GCST001290	Height
serum IgE measurement	http://www.ebi.ac.uk/efo/EFO_0004579	ENSG00000179639.6	Adipose_Subcutaneous	0.996434874644112	6819	EUR	Quant	rs2251746	5e-26	European	GCST001316	IgE levels
high density lipoprotein cholesterol measurement	http://www.ebi.ac.uk/efo/EFO_0004612	ENSG00000213398.3	Adipose_Subcutaneous	0.942900020994038	99900	EUR	Quant	rs16942887	8e-33	European	GCST000755	HDL cholesterol
high density lipoprotein cholesterol measurement	http://www.ebi.ac.uk/efo/EFO_0004612	ENSG00000149485.12	Adipose_Subcutaneous	0.961533687337805	99900	EUR	Quant	rs174546	2e-22	European	GCST000755	HDL cholesterol
high density lipoprotein cholesterol measurement	http://www.ebi.ac.uk/efo/EFO_0004612	ENSG00000174595.4	Adipose_Subcutaneous	0.971180488395324	99900	EUR	Quant	rs4731702	1e-15	European	GCST000755	HDL cholesterol
high density lipoprotein cholesterol measurement	http://www.ebi.ac.uk/efo/EFO_0004612	ENSG00000250091.2	Adipose_Subcutaneous	0.913164405538958	99900	EUR	Quant	rs4765127	3e-10	European	GCST000755	HDL cholesterol
high density lipoprotein cholesterol measurement	http://www.ebi.ac.uk/efo/EFO_0004612	ENSG00000270028.1	Adipose_Subcutaneous	0.919513344988161	99900	EUR	Quant	rs4765127	3e-10	European	GCST000755	HDL cholesterol
high density lipoprotein cholesterol measurement	http://www.ebi.ac.uk/efo/EFO_0004612	ENSG00000090621.9	Adipose_Subcutaneous	0.975603556490433	99900	EUR	Quant	rs4660293	4e-10	European	GCST000755	HDL cholesterol
high density lipoprotein cholesterol measurement	http://www.ebi.ac.uk/efo/EFO_0004612	ENSG00000009954.6	Adipose_Subcutaneous	0.934862454245928	99900	EUR	Quant	rs17145738	1e-09	European	GCST000755	HDL cholesterol
high density lipoprotein cholesterol measurement	http://www.ebi.ac.uk/efo/EFO_0004612	ENSG00000169047.5	Adipose_Subcutaneous	0.959502431404537	99900	EUR	Quant	rs2972146	2e-09	European	GCST000755	HDL cholesterol
high density lipoprotein cholesterol measurement	http://www.ebi.ac.uk/efo/EFO_0004612	ENSG00000261379.1	Adipose_Subcutaneous	0.956247583442436	99900	EUR	Quant	rs2972146	2e-09	European	GCST000755	HDL cholesterol
high density lipoprotein cholesterol measurement	http://www.ebi.ac.uk/efo/EFO_0004612	ENSG00000272622.1	Adipose_Subcutaneous	0.906180480326899	99900	EUR	Quant	rs2972146	2e-09	European	GCST000755	HDL cholesterol
high density lipoprotein cholesterol measurement	http://www.ebi.ac.uk/efo/EFO_0004612	ENSG00000178404.5	Adipose_Subcutaneous	0.91355869774575	99900	EUR	Quant	rs4129767	5e-09	European	GCST000755	HDL cholesterol
high density lipoprotein cholesterol measurement	http://www.ebi.ac.uk/efo/EFO_0004612	ENSG00000161180.6	Adipose_Subcutaneous	0.937822210344154	99900	EUR	Quant	rs181362	1e-08	European	GCST000755	HDL cholesterol
high density lipoprotein cholesterol measurement	http://www.ebi.ac.uk/efo/EFO_0004612	ENSG00000185651.10	Adipose_Subcutaneous	0.923136861969124	99900	EUR	Quant	rs181362	1e-08	European	GCST000755	HDL cholesterol
low density lipoprotein cholesterol measurement	http://www.ebi.ac.uk/efo/EFO_0004611	ENSG00000149485.12	Adipose_Subcutaneous	0.961336783708904	95454	EUR	Quant	rs174546	1e-21	European	GCST000759	LDL cholesterol
low density lipoprotein cholesterol measurement	http://www.ebi.ac.uk/efo/EFO_0004611	ENSG00000087237.6	Adipose_Subcutaneous	0.973150736159101	95454	EUR	Quant	rs3764261	9e-13	European	GCST000759	LDL cholesterol
triglyceride measurement	http://www.ebi.ac.uk/efo/EFO_0004530	ENSG00000009954.6	Adipose_Subcutaneous	0.934801720569043	96598	EUR	Quant	rs17145738	9e-59	European	GCST000758	Triglycerides
triglyceride measurement	http://www.ebi.ac.uk/efo/EFO_0004530	ENSG00000149485.12	Adipose_Subcutaneous	0.961939016254155	96598	EUR	Quant	rs174546	5e-24	European	GCST000758	Triglycerides
lung carcinoma	http://www.ebi.ac.uk/efo/EFO_0001071	ENSG00000244731.3	Adipose_Subcutaneous	0.929326716511932	3390	EUR	CC	rs3117582	4e-10	European	GCST000459	Lung cancer
triglyceride measurement	http://www.ebi.ac.uk/efo/EFO_0004530	ENSG00000087237.6	Adipose_Subcutaneous	0.97314767836766	96598	EUR	Quant	rs3764261	1e-12	European	GCST000758	Triglycerides
triglyceride measurement	http://www.ebi.ac.uk/efo/EFO_0004530	ENSG00000250091.2	Adipose_Subcutaneous	0.91334113410195	96598	EUR	Quant	rs4765127	1e-08	European	GCST000758	Triglycerides
triglyceride measurement	http://www.ebi.ac.uk/efo/EFO_0004530	ENSG00000270028.1	Adipose_Subcutaneous	0.917275668731094	96598	EUR	Quant	rs4765127	1e-08	European	GCST000758	Triglycerides
triglyceride measurement	http://www.ebi.ac.uk/efo/EFO_0004530	ENSG00000171056.6	Adipose_Subcutaneous	0.969783152480279	96598	EUR	Quant	rs11776767	1e-08	European	GCST000758	Triglycerides
triglyceride measurement	http://www.ebi.ac.uk/efo/EFO_0004530	ENSG00000169047.5	Adipose_Subcutaneous	0.957790726814046	96598	EUR	Quant	rs2972146	2e-08	European	GCST000758	Triglycerides
triglyceride measurement	http://www.ebi.ac.uk/efo/EFO_0004530	ENSG00000261379.1	Adipose_Subcutaneous	0.954375940240365	96598	EUR	Quant	rs2972146	2e-08	European	GCST000758	Triglycerides
triglyceride measurement	http://www.ebi.ac.uk/efo/EFO_0004530	ENSG00000272622.1	Adipose_Subcutaneous	0.903396710780565	96598	EUR	Quant	rs2972146	2e-08	European	GCST000758	Triglycerides
total cholesterol measurement	http://www.ebi.ac.uk/efo/EFO_0004574	ENSG00000149485.12	Adipose_Subcutaneous	0.961533713967469	100184	EUR	Quant	rs174546	2e-22	European	GCST000760	Cholesterol, total
total cholesterol measurement	http://www.ebi.ac.uk/efo/EFO_0004574	ENSG00000087237.6	Adipose_Subcutaneous	0.973213448485303	100184	EUR	Quant	rs3764261	7e-14	European	GCST000760	Cholesterol, total
total cholesterol measurement	http://www.ebi.ac.uk/efo/EFO_0004574	ENSG00000224497.1	Adipose_Subcutaneous	0.97814710940543	100184	EUR	Quant	rs2277862	4e-10	European	GCST000760	Cholesterol, total
resting heart rate	http://www.ebi.ac.uk/efo/EFO_0004351	ENSG00000087085.9	Adipose_Subcutaneous	0.971585922167746	38991	EUR	Quant	rs314370	6e-10	European	GCST000731	Resting heart rate
resting heart rate	http://www.ebi.ac.uk/efo/EFO_0004351	ENSG00000087085.9	Adipose_Subcutaneous	0.982717116357061	38991	EUR	Quant	rs12666989	2e-08	European	GCST000731	Resting heart rate
resting heart rate	http://www.ebi.ac.uk/efo/EFO_0004351	ENSG00000149485.12	Adipose_Subcutaneous	0.954366724869586	38991	EUR	Quant	rs174547	2e-09	European	GCST000731	Resting heart rate
phosphorus measurement	http://www.ebi.ac.uk/efo/EFO_0004861	ENSG00000161896.6	Adipose_Subcutaneous	0.973913753265546	16264	EUR	Quant	rs9469578	1e-11	European	GCST000703	Phosphorus levels
protein C measurement	http://www.ebi.ac.uk/efo/EFO_0004633	ENSG00000088298.8	Adipose_Subcutaneous	0.916619083594981	8048	EUR	Quant	rs6120849	7e-37	European	GCST000780	Protein C levels
protein C measurement	http://www.ebi.ac.uk/efo/EFO_0004633	ENSG00000101000.4	Adipose_Subcutaneous	0.916937619639574	8048	EUR	Quant	rs6120849	7e-37	European	GCST000780	Protein C levels
protein C measurement	http://www.ebi.ac.uk/efo/EFO_0004633	ENSG00000009950.11	Adipose_Subcutaneous	0.950424610912082	8048	EUR	Quant	rs17145713	3e-08	European	GCST000780	Protein C levels
high density lipoprotein cholesterol measurement	http://www.ebi.ac.uk/efo/EFO_0004612	ENSG00000149485.12	Adipose_Subcutaneous	0.967734141932864	17723	EUR	Quant	rs174548	1e-12	European	GCST000805	HDL cholesterol
high density lipoprotein cholesterol measurement	http://www.ebi.ac.uk/efo/EFO_0004612	ENSG00000155158.16	Adipose_Subcutaneous	0.993341029315503	17723	EUR	Quant	rs643531	7e-09	European	GCST000805	HDL cholesterol
triglyceride measurement	http://www.ebi.ac.uk/efo/EFO_0004530	ENSG00000009950.11	Adipose_Subcutaneous	0.923472869820681	17723	EUR	Quant	rs1178979	2e-12	European	GCST000809	Triglycerides
triglyceride measurement	http://www.ebi.ac.uk/efo/EFO_0004530	ENSG00000105726.12	Adipose_Subcutaneous	0.996359186907205	17723	EUR	Quant	rs2304130	4e-08	European	GCST000809	Triglycerides
triglyceride measurement	http://www.ebi.ac.uk/efo/EFO_0004530	ENSG00000149485.12	Adipose_Subcutaneous	0.966869908387904	17723	EUR	Quant	rs174548	5e-14	European	GCST000809	Triglycerides
body mass index	http://www.ebi.ac.uk/efo/EFO_0004340	ENSG00000178188.10	Adipose_Subcutaneous	0.910915355024283	123865	EUR	Quant	rs7359397	2e-20	European	GCST000830	Body mass index
body mass index	http://www.ebi.ac.uk/efo/EFO_0004340	ENSG00000251417.1	Adipose_Subcutaneous	0.910248693683055	123865	EUR	Quant	rs7359397	2e-20	European	GCST000830	Body mass index
waist-hip ratio	http://www.ebi.ac.uk/efo/EFO_0004343	ENSG00000092607.9	Adipose_Subcutaneous	0.986147155238573	77167	EUR	Quant	rs984222	9e-25	European	GCST000829	Waist-hip ratio
serum amyloid A protein measurement	http://www.ebi.ac.uk/efo/EFO_0004728	ENSG00000110768.7	Adipose_Subcutaneous	0.960292242963416	4212	EUR	Quant	rs4353250	2e-51	European	GCST000876	Amyloid A serum levels
YKL40 measurement	http://www.ebi.ac.uk/efo/EFO_0004869	ENSG00000133048.8	Adipose_Subcutaneous	0.99526546023927	632	EUR	Quant	rs4950928	1e-13	European	GCST000177	YKL-40 levels
triglyceride measurement	http://www.ebi.ac.uk/efo/EFO_0004530	ENSG00000009954.6	Adipose_Subcutaneous	0.937174727720079	8684	EUR	Quant	rs17145738	2e-12	European	GCST000139	Triglycerides
serum IgE measurement	http://www.ebi.ac.uk/efo/EFO_0004579	ENSG00000179639.6	Adipose_Subcutaneous	0.996223882716906	1530	EUR	Quant	rs2251746	2e-20	European	GCST000222	IgE levels
high density lipoprotein cholesterol measurement	http://www.ebi.ac.uk/efo/EFO_0004612	ENSG00000087237.6	Adipose_Subcutaneous	0.975697546734114	2684	SAS	Quant	rs3764261	1e-27	SouthAsian	GCST000184	Waist circumference and related phenotypes
factor VII measurement	http://www.ebi.ac.uk/efo/EFO_0004619	ENSG00000057593.9	Adipose_Subcutaneous	0.980573312008543	886	EUR	Quant	rs561241	5e-16	European	GCST000082	Factor VII
factor VII measurement	http://www.ebi.ac.uk/efo/EFO_0004619	ENSG00000126218.7	Adipose_Subcutaneous	0.914881163163055	886	EUR	Quant	rs561241	5e-16	European	GCST000082	Factor VII
alkaline phosphatase measurement, liver enzyme measurement	http://www.ebi.ac.uk/efo/EFO_0004533, http://www.ebi.ac.uk/efo/EFO_0004582	ENSG00000175164.9	Adipose_Subcutaneous	0.954892191453956	7751	EUR	Quant	rs657152	2e-30	European	GCST000248	Liver enzyme levels
body height	http://www.ebi.ac.uk/efo/EFO_0004339	ENSG00000153814.7	Adipose_Subcutaneous	0.972522986011364	3925	EUR	Quant	rs1635852	9e-10	European	GCST000254	Height
phospholipid measurement	http://www.ebi.ac.uk/efo/EFO_0004639	ENSG00000149485.12	Adipose_Subcutaneous	0.961652641041585	284	EUR	Quant	rs174548	5e-08	European	GCST000274	Metabolite levels
body mass index	http://www.ebi.ac.uk/efo/EFO_0004340	ENSG00000178188.10	Adipose_Subcutaneous	0.918596697532466	32387	EUR	Quant	rs7498665	5e-11	European	GCST000298	Body mass index
body mass index	http://www.ebi.ac.uk/efo/EFO_0004340	ENSG00000259982.1	Adipose_Subcutaneous	0.906577778370015	32387	EUR	Quant	rs7498665	5e-11	European	GCST000298	Body mass index
body mass index	http://www.ebi.ac.uk/efo/EFO_0004340	ENSG00000172247.3	Adipose_Subcutaneous	0.953620061313309	32387	EUR	Quant	rs10838738	5e-09	European	GCST000298	Body mass index
total cholesterol measurement	http://www.ebi.ac.uk/efo/EFO_0004574	ENSG00000105726.12	Adipose_Subcutaneous	0.996399485066962	22562	EUR	Quant	rs2304130	2e-15	European	GCST000285	Cholesterol, total
high density lipoprotein cholesterol measurement	http://www.ebi.ac.uk/efo/EFO_0004612	ENSG00000134575.5	Adipose_Subcutaneous	0.962575096672689	4763	EUR	Quant	rs7120118	4e-08	European	GCST000284	HDL cholesterol
high density lipoprotein cholesterol measurement	http://www.ebi.ac.uk/efo/EFO_0004612	ENSG00000087237.6	Adipose_Subcutaneous	0.97290300938475	4763	EUR	Quant	rs3764261	7e-29	European	GCST000284	HDL cholesterol
age at menopause	http://www.ebi.ac.uk/efo/EFO_0004704	ENSG00000115241.9	Adipose_Subcutaneous	0.906566011490667	38968	EUR	Quant	rs2303369	2e-12	European	GCST001381	Menopause (age at onset)
age at menopause	http://www.ebi.ac.uk/efo/EFO_0004704	ENSG00000160867.10	Adipose_Subcutaneous	0.958608389200469	38968	EUR	Quant	rs365132	9e-32	European	GCST001381	Menopause (age at onset)
age at menopause	http://www.ebi.ac.uk/efo/EFO_0004704	ENSG00000198056.9	Adipose_Subcutaneous	0.999551098676956	38968	EUR	Quant	rs2277339	2e-19	European	GCST001381	Menopause (age at onset)
age at menopause	http://www.ebi.ac.uk/efo/EFO_0004704	ENSG00000083544.9	Adipose_Subcutaneous	0.995628200971953	38968	EUR	Quant	rs4886238	1e-10	European	GCST001381	Menopause (age at onset)
age at menopause	http://www.ebi.ac.uk/efo/EFO_0004704	ENSG00000140521.7	Adipose_Subcutaneous	0.906841606662818	38968	EUR	Quant	rs2307449	4e-13	European	GCST001381	Menopause (age at onset)
age at menopause	http://www.ebi.ac.uk/efo/EFO_0004704	ENSG00000171490.8	Adipose_Subcutaneous	0.922245530683505	38968	EUR	Quant	rs10852344	1e-11	European	GCST001381	Menopause (age at onset)
metabolite measurement	http://www.ebi.ac.uk/efo/EFO_0004725	ENSG00000149485.12	Adipose_Subcutaneous	0.96608055731889	2820	EUR	Quant	rs174547	9e-116	European	GCST001217	Metabolic traits
metabolite measurement	http://www.ebi.ac.uk/efo/EFO_0004725	ENSG00000099194.5	Adipose_Subcutaneous	0.99934221252681	2820	EUR	Quant	rs603424	3e-57	European	GCST001217	Metabolic traits
metabolite measurement	http://www.ebi.ac.uk/efo/EFO_0004725	ENSG00000103642.7	Adipose_Subcutaneous	0.969257869453178	2820	EUR	Quant	rs2652822	7e-27	European	GCST001217	Metabolic traits
metabolite measurement	http://www.ebi.ac.uk/efo/EFO_0004725	ENSG00000159640.10	Adipose_Subcutaneous	0.949121508063186	2820	EUR	Quant	rs4329	8e-20	European	GCST001217	Metabolic traits
metabolite measurement	http://www.ebi.ac.uk/efo/EFO_0004725	ENSG00000103066.8	Adipose_Subcutaneous	0.940959367271133	2820	EUR	Quant	rs6499165	1e-18	European	GCST001217	Metabolic traits
metabolite measurement	http://www.ebi.ac.uk/efo/EFO_0004725	ENSG00000176422.10	Adipose_Subcutaneous	0.984333291502946	2820	EUR	Quant	rs2657879	3e-17	European	GCST001217	Metabolic traits
metabolite measurement	http://www.ebi.ac.uk/efo/EFO_0004725	ENSG00000233006.2	Adipose_Subcutaneous	0.938975054443708	2820	EUR	Quant	rs272889	7e-16	European	GCST001217	Metabolic traits
metabolite measurement	http://www.ebi.ac.uk/efo/EFO_0004725	ENSG00000171497.4	Adipose_Subcutaneous	0.934459790075455	2820	EUR	Quant	rs8396	6e-15	European	GCST001217	Metabolic traits
metabolite measurement	http://www.ebi.ac.uk/efo/EFO_0004725	ENSG00000271817.1	Adipose_Subcutaneous	0.990790190902912	2820	EUR	Quant	rs8396	6e-15	European	GCST001217	Metabolic traits
metabolite measurement	http://www.ebi.ac.uk/efo/EFO_0004725	ENSG00000119943.6	Adipose_Subcutaneous	0.983643443638989	142	EUR	Quant	rs7072216	8e-15	European	GCST001220	Metabolite levels
interleukin-6 measurement	http://www.ebi.ac.uk/efo/EFO_0004810	ENSG00000175164.9	Adipose_Subcutaneous	0.967499179247301	4694	EUR	Quant	rs643434	9e-25	European	GCST001385	Inflammatory biomarkers
metabolite measurement	http://www.ebi.ac.uk/efo/EFO_0004725	ENSG00000176422.10	Adipose_Subcutaneous	0.984179040689055	8330	EUR	Quant	rs2638315	2e-35	European	GCST001391	Metabolite levels
lipid measurement	http://www.ebi.ac.uk/efo/EFO_0004529	ENSG00000225217.1	Adipose_Subcutaneous	0.943750002430766	8330	EUR	Quant	rs67418890	1e-10	European	GCST001392	Lipid metabolism phenotypes
lipid measurement	http://www.ebi.ac.uk/efo/EFO_0004529	ENSG00000244682.3	Adipose_Subcutaneous	0.94466631481621	8330	EUR	Quant	rs67418890	1e-10	European	GCST001392	Lipid metabolism phenotypes
lipid measurement	http://www.ebi.ac.uk/efo/EFO_0004529	ENSG00000009950.11	Adipose_Subcutaneous	0.979983097972443	8330	EUR	Quant	rs13247874	8e-14	European	GCST001392	Lipid metabolism phenotypes
lipid measurement	http://www.ebi.ac.uk/efo/EFO_0004529	ENSG00000149485.12	Adipose_Subcutaneous	0.967311504163908	8330	EUR	Quant	rs174547	8e-262	European	GCST001392	Lipid metabolism phenotypes
lipid measurement	http://www.ebi.ac.uk/efo/EFO_0004529	ENSG00000087237.6	Adipose_Subcutaneous	0.972196621761691	8330	EUR	Quant	rs3764261	1e-36	European	GCST001392	Lipid metabolism phenotypes
vitamin B12 measurement	http://www.ebi.ac.uk/efo/EFO_0004620	ENSG00000125246.11	Adipose_Subcutaneous	0.999211383647931	1999	EAS	Quant	rs41281112	9e-10	EastAsian	GCST001424	Vitamin B12 levels
sphingolipid measurement	http://www.ebi.ac.uk/efo/EFO_0004622	ENSG00000105726.12	Adipose_Subcutaneous	0.996418922518315	4034	EUR	Quant	rs2304130	6e-09	European	GCST001413	Sphingolipid levels
phospholipid measurement	http://www.ebi.ac.uk/efo/EFO_0004639	ENSG00000149485.12	Adipose_Subcutaneous	0.935637456426403	4034	EUR	Quant	rs102275	1e-203	European	GCST001414	Phospholipid levels (plasma)
phospholipid measurement	http://www.ebi.ac.uk/efo/EFO_0004639	ENSG00000099194.5	Adipose_Subcutaneous	0.999342212006839	4034	EUR	Quant	rs603424	6e-14	European	GCST001414	Phospholipid levels (plasma)
platelet count	http://www.ebi.ac.uk/efo/EFO_0004309	ENSG00000030110.8	Adipose_Subcutaneous	0.990393045288532	16388	AFR	Quant	rs210134	2e-15	African	GCST001439	Mean platelet volume
rheumatoid arthritis	http://www.ebi.ac.uk/efo/EFO_0000685	ENSG00000159339.9	Adipose_Subcutaneous	0.934167259951597	1558	EAS	CC	rs2240335	2e-08	EastAsian	GCST001022	Rheumatoid arthritis
adiponectin measurement	http://www.ebi.ac.uk/efo/EFO_0004502	ENSG00000225920.2	Adipose_Subcutaneous	0.925359246850709	29347	EUR	Quant	rs3001032	4e-08	European	GCST001465	Adiponectin levels
infant head circumference	http://www.ebi.ac.uk/efo/EFO_0004577	ENSG00000111328.2	Adipose_Subcutaneous	0.9118824937645	10768	EUR	Quant	rs7980687	8e-09	European	GCST001484	Head circumference (infant)
intraocular pressure measurement	http://www.ebi.ac.uk/efo/EFO_0004695	ENSG00000143183.12	Adipose_Subcutaneous	0.963734519459653	11972	EUR	Quant	rs7555523	2e-08	European	GCST001506	Intraocular pressure
intraocular pressure measurement	http://www.ebi.ac.uk/efo/EFO_0004695	ENSG00000224358.1	Adipose_Subcutaneous	0.918082607012186	11972	EUR	Quant	rs7555523	2e-08	European	GCST001506	Intraocular pressure
pericardial adipose tissue measurement	http://www.ebi.ac.uk/efo/EFO_0007890	ENSG00000071575.7	Adipose_Subcutaneous	0.903831995017132	5487	EUR	Quant	rs10198628	5e-14	European	GCST001522	Pericardial fat
telomere length	http://www.ebi.ac.uk/efo/EFO_0004505	ENSG00000260461.1	Adipose_Subcutaneous	0.973632049403222	37684	EUR	Quant	rs9420907	7e-11	European	GCST001936	Telomere length
DNA methylation	http://purl.obolibrary.org/obo/GO_0006306	ENSG00000064201.11	Adipose_Subcutaneous	0.940724636683689	256	EUR	Quant	rs4930103	1e-14	European	GCST002058	DNA methylation (variation)
DNA methylation	http://purl.obolibrary.org/obo/GO_0006306	ENSG00000064201.11	Adipose_Subcutaneous	0.933464359741272	1024	EUR	Quant	rs4930103	5e-16	European	GCST002057	DNA methylation (parent-of-origin)
neutrophil count	http://www.ebi.ac.uk/efo/EFO_0004833	ENSG00000008838.13	Adipose_Subcutaneous	0.952346387583221	19509	EUR	Quant	rs8078723	2e-31	European	GCST001137	White blood cell count
leukocyte count	http://www.ebi.ac.uk/efo/EFO_0004308	ENSG00000008838.13	Adipose_Subcutaneous	0.952437027165501	19509	EUR	Quant	rs4794822	9e-35	European	GCST001137	White blood cell count
homocysteine measurement	http://www.ebi.ac.uk/efo/EFO_0004578	ENSG00000236624.4	Adipose_Subcutaneous	0.937768868864146	44147	EUR	Quant	rs4660306	2e-09	European	GCST002087	Homocysteine levels
myeloperoxidase measurement	http://www.ebi.ac.uk/efo/EFO_0005243	ENSG00000167447.8	Adipose_Subcutaneous	0.998977405845238	9260	EUR	Quant	rs6503905	3e-12	European	GCST001980	Circulating myeloperoxidase levels (plasma)
myeloperoxidase measurement	http://www.ebi.ac.uk/efo/EFO_0005243	ENSG00000181610.8	Adipose_Subcutaneous	0.947422561660247	9260	EUR	Quant	rs12940923	4e-09	European	GCST001980	Circulating myeloperoxidase levels (plasma)
age at menarche	http://www.ebi.ac.uk/efo/EFO_0004703	ENSG00000185627.13	Adipose_Subcutaneous	0.938962867245262	182413	EUR	Quant	rs7104764	4e-08	European	GCST002541	Menarche (age at onset)
age at menarche	http://www.ebi.ac.uk/efo/EFO_0004703	ENSG00000226232.4	Adipose_Subcutaneous	0.960793027546344	182413	EUR	Quant	rs929843	1e-11	European	GCST002541	Menarche (age at onset)
non-dense area measurement, mammographic density measurement	http://www.ebi.ac.uk/efo/EFO_0006504, http://www.ebi.ac.uk/efo/EFO_0005941	ENSG00000183154.1	Adipose_Subcutaneous	0.939617733722631	7600	EUR	Quant	rs7816345	2e-23	European	GCST002668	Mammographic density (non-dense area)
non-dense area measurement, mammographic density measurement	http://www.ebi.ac.uk/efo/EFO_0006504, http://www.ebi.ac.uk/efo/EFO_0005941	ENSG00000183779.5	Adipose_Subcutaneous	0.987190989368874	7600	EUR	Quant	rs7816345	2e-23	European	GCST002668	Mammographic density (non-dense area)
non-dense area measurement, mammographic density measurement	http://www.ebi.ac.uk/efo/EFO_0006504, http://www.ebi.ac.uk/efo/EFO_0005941	ENSG00000254038.1	Adipose_Subcutaneous	0.988732093803946	7600	EUR	Quant	rs7816345	2e-23	European	GCST002668	Mammographic density (non-dense area)
mammographic density percentage, mammographic density measurement	http://www.ebi.ac.uk/efo/EFO_0006502, http://www.ebi.ac.uk/efo/EFO_0005941	ENSG00000183154.1	Adipose_Subcutaneous	0.922868428580406	7916	EUR	Quant	rs7816345	5e-08	European	GCST002669	Percent mammographic density
mammographic density percentage, mammographic density measurement	http://www.ebi.ac.uk/efo/EFO_0006502, http://www.ebi.ac.uk/efo/EFO_0005941	ENSG00000183779.5	Adipose_Subcutaneous	0.984042950331232	7916	EUR	Quant	rs7816345	5e-08	European	GCST002669	Percent mammographic density
mammographic density percentage, mammographic density measurement	http://www.ebi.ac.uk/efo/EFO_0006502, http://www.ebi.ac.uk/efo/EFO_0005941	ENSG00000254038.1	Adipose_Subcutaneous	0.984608905523059	7916	EUR	Quant	rs7816345	5e-08	European	GCST002669	Percent mammographic density
optic disc size measurement	http://www.ebi.ac.uk/efo/EFO_0004832	ENSG00000142599.13	Adipose_Subcutaneous	0.963137860718735	21094	EUR	Quant	rs301801	2e-08	European	GCST002626	Vertical cup-disc ratio
coffee consumption	http://www.ebi.ac.uk/efo/EFO_0004330	ENSG00000127948.9	Adipose_Subcutaneous	0.984902762562977	48528	EUR	Quant	rs17685	1e-09	European	GCST002651	Coffee consumption
seasonal allergic rhinitis, asthma	http://www.ebi.ac.uk/efo/EFO_0003956, http://www.ebi.ac.uk/efo/EFO_0000270	ENSG00000179344.12	Adipose_Subcutaneous	0.967344353662617	20776	EUR	CC	rs9273373	4e-14	European	GCST002322	Asthma and hay fever
coffee consumption, cups of coffee per day measurement	http://www.ebi.ac.uk/efo/EFO_0004330, http://www.ebi.ac.uk/efo/EFO_0006782	ENSG00000127948.9	Adipose_Subcutaneous	0.984898773484787	91462	EUR	Quant	rs17685	4e-11	European	GCST002650	Coffee consumption (cups per day)
high density lipoprotein cholesterol measurement	http://www.ebi.ac.uk/efo/EFO_0004612	ENSG00000102890.10	Adipose_Subcutaneous	0.985547836805071	7813	AFR	Quant	rs3729639	2e-11	African	GCST000974	HDL cholesterol
high density lipoprotein cholesterol measurement	http://www.ebi.ac.uk/efo/EFO_0004612	ENSG00000087237.6	Adipose_Subcutaneous	0.93876718871934	7813	AFR	Quant	rs3764261	9e-18	African	GCST000974	HDL cholesterol
selenium measurement	http://www.ebi.ac.uk/efo/EFO_0006331	ENSG00000145692.10	Adipose_Subcutaneous	0.994964343188493	9639	EUR	Quant	rs10944	1e-36	European	GCST002670	Blood and toenail selenium levels
selenium measurement	http://www.ebi.ac.uk/efo/EFO_0006331	ENSG00000160200.13	Adipose_Subcutaneous	0.966683006024649	9639	EUR	Quant	rs1789953	3e-08	European	GCST002670	Blood and toenail selenium levels
prostate specific antigen measurement	http://www.ebi.ac.uk/efo/EFO_0004624	ENSG00000117280.8	Adipose_Subcutaneous	0.951337308015852	554	EAS	Quant	rs6679073	4e-15	EastAsian	GCST002703	Prostate-specific antigen levels
iron biomarker measurement, ferritin measurement	http://www.ebi.ac.uk/efo/EFO_0004461, http://www.ebi.ac.uk/efo/EFO_0004459	ENSG00000182628.8	Adipose_Subcutaneous	0.980429818708158	23986	EUR	Quant	rs411988	2e-10	European	GCST002677	Iron status biomarkers (ferritin levels)
systolic blood pressure	http://www.ebi.ac.uk/efo/EFO_0006335	ENSG00000260244.1	Adipose_Subcutaneous	0.987040773201729	11816	EAS	Quant	rs13143871	5e-08	EastAsian	GCST002630	Systolic blood pressure
systolic blood pressure	http://www.ebi.ac.uk/efo/EFO_0006335	ENSG00000213277.3	Adipose_Subcutaneous	0.942039102736436	11816	EAS	Quant	rs4409766	6e-17	EastAsian	GCST002630	Systolic blood pressure
diastolic blood pressure	http://www.ebi.ac.uk/efo/EFO_0006336	ENSG00000213277.3	Adipose_Subcutaneous	0.926709060497338	11816	EAS	Quant	rs4409766	6e-13	EastAsian	GCST002631	Diastolic blood pressure
optic disc size measurement	http://www.ebi.ac.uk/efo/EFO_0004832	ENSG00000100106.15	Adipose_Subcutaneous	0.971604668176674	21094	EUR	Quant	rs5756813	8e-09	European	GCST002626	Vertical cup-disc ratio
infant body height	http://www.ebi.ac.uk/efo/EFO_0006785	ENSG00000177410.8	Adipose_Subcutaneous	0.941283432236331	28238	EUR	Quant	rs1567865	1e-09	European	GCST002646	Infant length
high density lipoprotein cholesterol measurement	http://www.ebi.ac.uk/efo/EFO_0004612	ENSG00000149485.12	Adipose_Subcutaneous	0.956870274782866	19840	EUR	Quant	rs174547	2e-12	European	GCST000290	HDL cholesterol
triglyceride measurement	http://www.ebi.ac.uk/efo/EFO_0004530	ENSG00000149485.12	Adipose_Subcutaneous	0.958195832980279	19840	EUR	Quant	rs174547	2e-14	European	GCST000286	Triglycerides
high density lipoprotein cholesterol measurement	http://www.ebi.ac.uk/efo/EFO_0004612	ENSG00000087237.6	Adipose_Subcutaneous	0.937847918813534	19840	EUR	Quant	rs173539	4e-75	European	GCST000290	HDL cholesterol
QT interval	http://www.ebi.ac.uk/efo/EFO_0004682	ENSG00000005156.7	Adipose_Subcutaneous	0.992458477054966	13685	EUR	Quant	rs2074518	6e-12	European	GCST000363	QT interval
QT interval	http://www.ebi.ac.uk/efo/EFO_0004682	ENSG00000143153.8	Adipose_Subcutaneous	0.958724530349635	15842	EUR	Quant	rs10919071	1e-15	European	GCST000364	QT interval
body height	http://www.ebi.ac.uk/efo/EFO_0004339	ENSG00000177311.6	Adipose_Subcutaneous	0.983476874398304	12611	EUR	Quant	rs6763931	3e-12	European	GCST000372	Height
body height	http://www.ebi.ac.uk/efo/EFO_0004339	ENSG00000272221.1	Adipose_Subcutaneous	0.933074482121259	12611	EUR	Quant	rs13437082	5e-08	European	GCST000372	Height
body height	http://www.ebi.ac.uk/efo/EFO_0004339	ENSG00000112414.10	Adipose_Subcutaneous	0.94819795020762	12611	EUR	Quant	rs6570507	4e-11	European	GCST000372	Height
body height	http://www.ebi.ac.uk/efo/EFO_0004339	ENSG00000101019.17	Adipose_Subcutaneous	0.922434630702207	12611	EUR	Quant	rs6088813	1e-13	European	GCST000372	Height
high density lipoprotein cholesterol measurement	http://www.ebi.ac.uk/efo/EFO_0004612	ENSG00000087237.6	Adipose_Subcutaneous	0.974478134985901	900	EAS	Quant	rs3764261	3e-12	EastAsian	GCST000377	HDL cholesterol
diastolic blood pressure	http://www.ebi.ac.uk/efo/EFO_0006336	ENSG00000103653.12	Adipose_Subcutaneous	0.980939239702576	34433	EUR	Quant	rs1378942	1e-23	European	GCST000394	Diastolic blood pressure
diastolic blood pressure	http://www.ebi.ac.uk/efo/EFO_0006336	ENSG00000140465.9	Adipose_Subcutaneous	0.965994272375709	34433	EUR	Quant	rs1378942	1e-23	European	GCST000394	Diastolic blood pressure
diastolic blood pressure	http://www.ebi.ac.uk/efo/EFO_0006336	ENSG00000198740.4	Adipose_Subcutaneous	0.962344120696476	34433	EUR	Quant	rs16948048	5e-09	European	GCST000394	Diastolic blood pressure
systolic blood pressure	http://www.ebi.ac.uk/efo/EFO_0006335	ENSG00000213277.3	Adipose_Subcutaneous	0.900109486682416	29136	EUR	Quant	rs1004467	1e-10	European	GCST000393	Systolic blood pressure
age at menopause	http://www.ebi.ac.uk/efo/EFO_0004704	ENSG00000160867.10	Adipose_Subcutaneous	0.957564802467727	17438	EUR	Quant	rs365132	8e-14	European	GCST000403	Menarche and menopause (age at onset)
bone density	http://www.ebi.ac.uk/efo/EFO_0003923	ENSG00000118785.9	Adipose_Subcutaneous	0.976381939501449	19195	EUR	Quant	rs1471403	2e-08	European	GCST000494	Bone mineral density (spine)
bone density	http://www.ebi.ac.uk/efo/EFO_0003923	ENSG00000175220.7	Adipose_Subcutaneous	0.990735781389338	19195	EUR	Quant	rs7932354	4e-09	European	GCST000495	Bone mineral density (hip)
platelet count	http://www.ebi.ac.uk/efo/EFO_0004309	ENSG00000030110.8	Adipose_Subcutaneous	0.996440764756503	4627	EUR	Quant	rs210135	4e-10	European	GCST000498	Hematological parameters
mean platelet volume	http://www.ebi.ac.uk/efo/EFO_0004584	ENSG00000133059.12	Adipose_Subcutaneous	0.910941814172063	4627	EUR	Quant	rs1668873	1e-20	European	GCST000497	Mean platelet volume
mean platelet volume	http://www.ebi.ac.uk/efo/EFO_0004584	ENSG00000133069.10	Adipose_Subcutaneous	0.959196470886343	4627	EUR	Quant	rs1668873	1e-20	European	GCST000497	Mean platelet volume
mean corpuscular hemoglobin	http://www.ebi.ac.uk/efo/EFO_0004527	ENSG00000112578.5	Adipose_Subcutaneous	0.908835484521576	24167	EUR	Quant	rs9349205	8e-20	European	GCST000504	Mean corpuscular hemoglobin
triglyceride measurement	http://www.ebi.ac.uk/efo/EFO_0004530	ENSG00000169047.5	Adipose_Subcutaneous	0.962579109089905	94595	EUR	Quant	rs2972146	3e-15	European	GCST002216	Triglycerides
triglyceride measurement	http://www.ebi.ac.uk/efo/EFO_0004530	ENSG00000261379.1	Adipose_Subcutaneous	0.959758005712033	94595	EUR	Quant	rs2972146	3e-15	European	GCST002216	Triglycerides
triglyceride measurement	http://www.ebi.ac.uk/efo/EFO_0004530	ENSG00000272622.1	Adipose_Subcutaneous	0.913622599764857	94595	EUR	Quant	rs2972146	3e-15	European	GCST002216	Triglycerides
triglyceride measurement	http://www.ebi.ac.uk/efo/EFO_0004530	ENSG00000009954.6	Adipose_Subcutaneous	0.934089181707224	94595	EUR	Quant	rs17145738	9e-99	European	GCST002216	Triglycerides
triglyceride measurement	http://www.ebi.ac.uk/efo/EFO_0004530	ENSG00000161647.14	Adipose_Subcutaneous	0.931307143691896	94595	EUR	Quant	rs8077889	1e-08	European	GCST002216	Triglycerides
triglyceride measurement	http://www.ebi.ac.uk/efo/EFO_0004530	ENSG00000183426.11	Adipose_Subcutaneous	0.999942741526781	94595	EUR	Quant	rs3198697	2e-08	European	GCST002216	Triglycerides
triglyceride measurement	http://www.ebi.ac.uk/efo/EFO_0004530	ENSG00000183793.9	Adipose_Subcutaneous	0.999942972588959	94595	EUR	Quant	rs3198697	2e-08	European	GCST002216	Triglycerides
triglyceride measurement	http://www.ebi.ac.uk/efo/EFO_0004530	ENSG00000171056.6	Adipose_Subcutaneous	0.970808578047545	94595	EUR	Quant	rs11776767	3e-11	European	GCST002216	Triglycerides
triglyceride measurement	http://www.ebi.ac.uk/efo/EFO_0004530	ENSG00000250091.2	Adipose_Subcutaneous	0.913285552060143	94595	EUR	Quant	rs4765127	2e-08	European	GCST002216	Triglycerides
triglyceride measurement	http://www.ebi.ac.uk/efo/EFO_0004530	ENSG00000270028.1	Adipose_Subcutaneous	0.916745620350555	94595	EUR	Quant	rs4765127	2e-08	European	GCST002216	Triglycerides
tissue plasminogen activator measurement	http://www.ebi.ac.uk/efo/EFO_0004791	ENSG00000111450.9	Adipose_Subcutaneous	0.975607310935682	26929	EUR	Quant	rs7301826	1e-09	European	GCST002374	Plasma plasminogen activator levels
A1C measurement	http://www.ebi.ac.uk/efo/EFO_0004541	ENSG00000163468.10	Adipose_Subcutaneous	0.904861264644021	19017	EAS	Quant	rs6684514	1e-23	EastAsian	GCST002390	Glycated hemoglobin levels
A1C measurement	http://www.ebi.ac.uk/efo/EFO_0004541	ENSG00000198715.7	Adipose_Subcutaneous	0.907797168669836	19017	EAS	Quant	rs6684514	1e-23	EastAsian	GCST002390	Glycated hemoglobin levels
omega-6 polyunsaturated fatty acid measurement	http://www.ebi.ac.uk/efo/EFO_0005680	ENSG00000149485.12	Adipose_Subcutaneous	0.967356223570798	8631	EUR	Quant	rs174550	4e-274	European	GCST002446	Plasma omega-6 polyunsaturated fatty acid levels (linoleic acid)
NT-proBNP measurement	http://www.ebi.ac.uk/efo/EFO_0004745	ENSG00000177000.6	Adipose_Subcutaneous	0.986403819035951	1325	EUR	Quant	rs1023252	4e-16	European	GCST000957	Natriuretic peptide levels
triglyceride measurement, high density lipoprotein cholesterol measurement	http://www.ebi.ac.uk/efo/EFO_0004530, http://www.ebi.ac.uk/efo/EFO_0004612	ENSG00000175445.10	Adipose_Subcutaneous	0.91609390130642	22161	EUR	Quant	rs13702	1e-16	European	GCST001005	HDL Cholesterol - Triglycerides (HDLC-TG)
triglyceride measurement, high density lipoprotein cholesterol measurement	http://www.ebi.ac.uk/efo/EFO_0004530, http://www.ebi.ac.uk/efo/EFO_0004612	ENSG00000087237.6	Adipose_Subcutaneous	0.971352350777661	22161	EUR	Quant	rs173539	5e-16	European	GCST001005	HDL Cholesterol - Triglycerides (HDLC-TG)
hormone measurement	http://www.ebi.ac.uk/efo/EFO_0004730	ENSG00000196652.7	Adipose_Subcutaneous	0.943596308753231	14846	EUR	Quant	rs11761528	3e-36	European	GCST001038	Dehydroepiandrosterone sulphate levels
hormone measurement	http://www.ebi.ac.uk/efo/EFO_0004730	ENSG00000244219.2	Adipose_Subcutaneous	0.969189608209325	14846	EUR	Quant	rs11761528	3e-36	European	GCST001038	Dehydroepiandrosterone sulphate levels
hormone measurement	http://www.ebi.ac.uk/efo/EFO_0004730	ENSG00000236493.1	Adipose_Subcutaneous	0.980635899448296	14846	EUR	Quant	rs2497306	5e-09	European	GCST001038	Dehydroepiandrosterone sulphate levels
monocyte count	http://www.ebi.ac.uk/efo/EFO_0005091	ENSG00000168952.11	Adipose_Subcutaneous	0.916878221815785	8794	EAS	Quant	rs10147992	1e-08	EastAsian	GCST001134	White blood cell types
serum copper measurement	http://www.ebi.ac.uk/efo/EFO_0005267	ENSG00000159377.6	Adipose_Subcutaneous	0.937420216674584	2603	EUR	Quant	rs2769264	3e-20	European	GCST002041	Blood trace element (Cu levels)
multiple sclerosis	http://www.ebi.ac.uk/efo/EFO_0003885	ENSG00000204622.6	Adipose_Subcutaneous	0.92253411401072	17698	EUR	CC	rs9260489	1e-11	European	GCST001341	Multiple sclerosis
testosterone measurement	http://www.ebi.ac.uk/efo/EFO_0004908	ENSG00000161955.12	Adipose_Subcutaneous	0.910492860565532	1999	EAS	Quant	rs2075230	1e-08	EastAsian	GCST002195	Hormone measurements
hydroxy-leucine measurement	http://www.ebi.ac.uk/efo/EFO_0005276	ENSG00000163016.5	Adipose_Subcutaneous	0.920165192982791	1260	AFR	Quant	rs13538	2e-23	African	GCST002119	Metabolite levels (X-11787)
hydroxy-leucine measurement	http://www.ebi.ac.uk/efo/EFO_0005276	ENSG00000163016.5	Adipose_Subcutaneous	0.938053448469465	1260	AFR	Quant	rs6546857	1e-23	African	GCST002119	Metabolite levels (X-11787)
breast size	http://www.ebi.ac.uk/efo/EFO_0004884	ENSG00000183154.1	Adipose_Subcutaneous	0.93576097773326	16175	EUR	Quant	rs7816345	2e-14	European	GCST001585	Breast size
breast size	http://www.ebi.ac.uk/efo/EFO_0004884	ENSG00000183779.5	Adipose_Subcutaneous	0.986749311340594	16175	EUR	Quant	rs7816345	2e-14	European	GCST001585	Breast size
breast size	http://www.ebi.ac.uk/efo/EFO_0004884	ENSG00000254038.1	Adipose_Subcutaneous	0.987859306886383	16175	EUR	Quant	rs7816345	2e-14	European	GCST001585	Breast size
prothrombin time measurement	http://www.ebi.ac.uk/efo/EFO_0008390	ENSG00000057593.9	Adipose_Subcutaneous	0.968069879581415	2583	EUR	Quant	rs561241	4e-56	European	GCST001573	Prothrombin time
sex hormone-binding globulin measurement	http://www.ebi.ac.uk/efo/EFO_0004696	ENSG00000272782.1	Adipose_Subcutaneous	0.970970370418747	21791	EUR	Quant	rs3779195	3e-08	European	GCST001612	Sex hormone-binding globulin levels
sex hormone-binding globulin measurement	http://www.ebi.ac.uk/efo/EFO_0004696	ENSG00000272950.1	Adipose_Subcutaneous	0.980608132667081	21791	EUR	Quant	rs3779195	3e-08	European	GCST001612	Sex hormone-binding globulin levels
renal system measurement, blood urea nitrogen measurement	http://www.ebi.ac.uk/efo/EFO_0004742, http://www.ebi.ac.uk/efo/EFO_0004741	ENSG00000160766.10	Adipose_Subcutaneous	0.958521659331801	39717	EAS	Quant	rs2049805	2e-12	EastAsian	GCST001610	Renal function-related traits (BUN)
renal system measurement, blood urea nitrogen measurement	http://www.ebi.ac.uk/efo/EFO_0004742, http://www.ebi.ac.uk/efo/EFO_0004741	ENSG00000236263.1	Adipose_Subcutaneous	0.923235958061475	39717	EAS	Quant	rs2049805	2e-12	EastAsian	GCST001610	Renal function-related traits (BUN)
renal system measurement, blood urea nitrogen measurement	http://www.ebi.ac.uk/efo/EFO_0004742, http://www.ebi.ac.uk/efo/EFO_0004741	ENSG00000125618.12	Adipose_Subcutaneous	0.976228714760863	39717	EAS	Quant	rs11123170	3e-10	EastAsian	GCST001610	Renal function-related traits (BUN)
renal system measurement, blood urea nitrogen measurement	http://www.ebi.ac.uk/efo/EFO_0004742, http://www.ebi.ac.uk/efo/EFO_0004741	ENSG00000189223.9	Adipose_Subcutaneous	0.976244029540394	39717	EAS	Quant	rs11123170	3e-10	EastAsian	GCST001610	Renal function-related traits (BUN)
renal system measurement, blood urea nitrogen measurement	http://www.ebi.ac.uk/efo/EFO_0004742, http://www.ebi.ac.uk/efo/EFO_0004741	ENSG00000258395.1	Adipose_Subcutaneous	0.979207750831519	39717	EAS	Quant	rs11123170	3e-10	EastAsian	GCST001610	Renal function-related traits (BUN)
sex hormone-binding globulin measurement	http://www.ebi.ac.uk/efo/EFO_0004696	ENSG00000129244.4	Adipose_Subcutaneous	0.935342799155637	21791	EUR	Quant	rs1641537	1e-24	European	GCST001612	Sex hormone-binding globulin levels
mean platelet volume	http://www.ebi.ac.uk/efo/EFO_0004584	ENSG00000174885.8	Adipose_Subcutaneous	0.978771450021265	18600	EUR	Quant	rs17655730	2e-15	European	GCST001335	Mean platelet volume
platelet count	http://www.ebi.ac.uk/efo/EFO_0004309	ENSG00000133069.10	Adipose_Subcutaneous	0.932069488843656	48666	EUR	Quant	rs1668871	3e-14	European	GCST001337	Platelet count
platelet count	http://www.ebi.ac.uk/efo/EFO_0004309	ENSG00000204252.8	Adipose_Subcutaneous	0.906234200122516	48666	EUR	Quant	rs399604	1e-10	European	GCST001337	Platelet count
platelet count	http://www.ebi.ac.uk/efo/EFO_0004309	ENSG00000169925.12	Adipose_Subcutaneous	0.908299641529011	48666	EUR	Quant	rs11789898	2e-10	European	GCST001337	Platelet count
platelet count	http://www.ebi.ac.uk/efo/EFO_0004309	ENSG00000149485.12	Adipose_Subcutaneous	0.965903995338669	48666	EUR	Quant	rs4246215	3e-10	European	GCST001337	Platelet count
platelet count	http://www.ebi.ac.uk/efo/EFO_0004309	ENSG00000076067.7	Adipose_Subcutaneous	0.943487715856708	48666	EUR	Quant	rs941207	2e-10	European	GCST001337	Platelet count
platelet count	http://www.ebi.ac.uk/efo/EFO_0004309	ENSG00000108599.10	Adipose_Subcutaneous	0.964838748349048	48666	EUR	Quant	rs397969	2e-09	European	GCST001337	Platelet count
platelet count	http://www.ebi.ac.uk/efo/EFO_0004309	ENSG00000270091.1	Adipose_Subcutaneous	0.966726155968056	48666	EUR	Quant	rs397969	2e-09	European	GCST001337	Platelet count
fatty acid measurement	http://www.ebi.ac.uk/efo/EFO_0005110	ENSG00000149485.12	Adipose_Subcutaneous	0.911465687342466	8961	EUR	Quant	rs102275	2e-32	European	GCST001834	Oleic acid (18:1n-9) levels
tooth eruption	http://purl.obolibrary.org/obo/GO_0044691	ENSG00000182628.8	Adipose_Subcutaneous	0.978541010985618	11118	EUR	Quant	rs412000	2e-09	European	GCST002030	Primary tooth development (time to first tooth eruption)
odontogenesis	http://purl.obolibrary.org/obo/GO_0042476	ENSG00000128617.2	Adipose_Subcutaneous	0.904969494240468	11513	EUR	Quant	rs1799922	4e-09	European	GCST002031	Primary tooth development (number of teeth)
serum IgG glycosylation measurement	http://www.ebi.ac.uk/efo/EFO_0005193	ENSG00000255031.1	Adipose_Subcutaneous	0.986194842831797	2247	EUR	Quant	rs4930561	1e-08	European	GCST001848	IgG glycosylation
serum IgG glycosylation measurement	http://www.ebi.ac.uk/efo/EFO_0005193	ENSG00000128268.11	Adipose_Subcutaneous	0.935499399783976	2247	EUR	Quant	rs909674	5e-10	European	GCST001848	IgG glycosylation
serum IgG glycosylation measurement	http://www.ebi.ac.uk/efo/EFO_0005193	ENSG00000128268.11	Adipose_Subcutaneous	0.934937650390274	2247	EUR	Quant	rs909674	2e-10	European	GCST001848	IgG glycosylation
serum IgG glycosylation measurement	http://www.ebi.ac.uk/efo/EFO_0005193	ENSG00000255031.1	Adipose_Subcutaneous	0.986957167868208	2247	EUR	Quant	rs4930561	9e-10	European	GCST001848	IgG glycosylation
serum IgG glycosylation measurement	http://www.ebi.ac.uk/efo/EFO_0005193	ENSG00000139197.6	Adipose_Subcutaneous	0.988660192066156	2247	EUR	Quant	rs7973719	4e-08	European	GCST001848	IgG glycosylation
serum IgG glycosylation measurement	http://www.ebi.ac.uk/efo/EFO_0005193	ENSG00000128268.11	Adipose_Subcutaneous	0.929969241304749	2247	EUR	Quant	rs909674	3e-13	European	GCST001848	IgG glycosylation
serum IgG glycosylation measurement	http://www.ebi.ac.uk/efo/EFO_0005193	ENSG00000128268.11	Adipose_Subcutaneous	0.936458485130383	2247	EUR	Quant	rs909674	3e-09	European	GCST001848	IgG glycosylation
serum IgG glycosylation measurement	http://www.ebi.ac.uk/efo/EFO_0005193	ENSG00000128268.11	Adipose_Subcutaneous	0.934485947193993	2247	EUR	Quant	rs909674	1e-10	European	GCST001848	IgG glycosylation
serum IgG glycosylation measurement	http://www.ebi.ac.uk/efo/EFO_0005193	ENSG00000128268.11	Adipose_Subcutaneous	0.937286728125543	2247	EUR	Quant	rs909674	3e-08	European	GCST001848	IgG glycosylation
serum IgG glycosylation measurement	http://www.ebi.ac.uk/efo/EFO_0005193	ENSG00000128268.11	Adipose_Subcutaneous	0.921839120068311	2247	EUR	Quant	rs909674	1e-16	European	GCST001848	IgG glycosylation
serum IgG glycosylation measurement	http://www.ebi.ac.uk/efo/EFO_0005193	ENSG00000128268.11	Adipose_Subcutaneous	0.935605954642119	2247	EUR	Quant	rs909674	6e-10	European	GCST001848	IgG glycosylation
serum IgG glycosylation measurement	http://www.ebi.ac.uk/efo/EFO_0005193	ENSG00000128268.11	Adipose_Subcutaneous	0.92340993806973	2247	EUR	Quant	rs909674	4e-16	European	GCST001848	IgG glycosylation
coronary heart disease	http://www.ebi.ac.uk/efo/EFO_0001645	ENSG00000118526.6	Adipose_Subcutaneous	0.99984939620449	86995	EUR	CC	rs12190287	1e-12	European	GCST000998	Coronary heart disease
serum IgG glycosylation measurement	http://www.ebi.ac.uk/efo/EFO_0005193	ENSG00000128268.11	Adipose_Subcutaneous	0.923855886432286	2247	EUR	Quant	rs909674	6e-16	European	GCST001848	IgG glycosylation
serum IgG glycosylation measurement	http://www.ebi.ac.uk/efo/EFO_0005193	ENSG00000128268.11	Adipose_Subcutaneous	0.925144928181858	2247	EUR	Quant	rs909674	2e-15	European	GCST001848	IgG glycosylation
body height	http://www.ebi.ac.uk/efo/EFO_0004339	ENSG00000177311.6	Adipose_Subcutaneous	0.957460349866609	16196	EUR	Quant	rs1991431	4e-47	European	GCST001956	Height
body height	http://www.ebi.ac.uk/efo/EFO_0004339	ENSG00000112414.10	Adipose_Subcutaneous	0.951277157448029	16196	EUR	Quant	rs7741741	1e-20	European	GCST001956	Height
body height	http://www.ebi.ac.uk/efo/EFO_0004339	ENSG00000101417.7	Adipose_Subcutaneous	0.9935127090734	16196	EUR	Quant	rs1074683	1e-14	European	GCST001956	Height
body height	http://www.ebi.ac.uk/efo/EFO_0004339	ENSG00000163933.5	Adipose_Subcutaneous	0.977418485334062	16196	EUR	Quant	rs2564921	2e-12	European	GCST001956	Height
body height	http://www.ebi.ac.uk/efo/EFO_0004339	ENSG00000197375.8	Adipose_Subcutaneous	0.918139156236782	16196	EUR	Quant	rs10058074	4e-12	European	GCST001956	Height
body height	http://www.ebi.ac.uk/efo/EFO_0004339	ENSG00000196284.9	Adipose_Subcutaneous	0.903494301463442	16196	EUR	Quant	rs10948222	5e-11	European	GCST001956	Height
body height	http://www.ebi.ac.uk/efo/EFO_0004339	ENSG00000204348.5	Adipose_Subcutaneous	0.905726834627635	16196	EUR	Quant	rs2844479	3e-10	European	GCST001956	Height
body height	http://www.ebi.ac.uk/efo/EFO_0004339	ENSG00000047932.9	Adipose_Subcutaneous	0.935317029418682	16196	EUR	Quant	rs9285425	2e-08	European	GCST001956	Height
mean corpuscular hemoglobin	http://www.ebi.ac.uk/efo/EFO_0004527	ENSG00000179115.6	Adipose_Subcutaneous	0.954688949490621	24167	EUR	Quant	rs11085824	1e-11	European	GCST000504	Mean corpuscular hemoglobin
mean corpuscular volume	http://www.ebi.ac.uk/efo/EFO_0004526	ENSG00000025708.8	Adipose_Subcutaneous	0.978211577240993	24167	EUR	Quant	rs131794	1e-15	European	GCST000503	Mean corpuscular volume
mean corpuscular volume	http://www.ebi.ac.uk/efo/EFO_0004526	ENSG00000130489.8	Adipose_Subcutaneous	0.959829977596193	24167	EUR	Quant	rs131794	1e-15	European	GCST000503	Mean corpuscular volume
pulmonary function measurement, forced expiratory volume	http://www.ebi.ac.uk/efo/EFO_0003892, http://www.ebi.ac.uk/efo/EFO_0004314	ENSG00000145868.12	Adipose_Subcutaneous	0.907259377236312	20288	EUR	Quant	rs3995090	4e-09	European	GCST000544	Pulmonary function
metabolite measurement	http://www.ebi.ac.uk/efo/EFO_0004725	ENSG00000149485.12	Adipose_Subcutaneous	0.96628662063595	1029	EUR	Quant	rs174547	7e-179	European	GCST000550	Metabolite levels
metabolite measurement	http://www.ebi.ac.uk/efo/EFO_0004725	ENSG00000271817.1	Adipose_Subcutaneous	0.991899685276522	1029	EUR	Quant	rs8396	4e-24	European	GCST000550	Metabolite levels
pulmonary function measurement, FEV/FEC ratio	http://www.ebi.ac.uk/efo/EFO_0003892, http://www.ebi.ac.uk/efo/EFO_0004713	ENSG00000135074.11	Adipose_Subcutaneous	0.986934127177413	20890	EUR	Quant	rs2277027	1e-10	European	GCST000542	Pulmonary function
interleukin 18 measurement	http://www.ebi.ac.uk/efo/EFO_0004581	ENSG00000150783.5	Adipose_Subcutaneous	0.962124106160945	1523	EUR	Quant	rs2115763	4e-09	European	GCST000590	Interleukin-18 levels
interleukin 18 measurement	http://www.ebi.ac.uk/efo/EFO_0004581	ENSG00000197580.7	Adipose_Subcutaneous	0.950130700329353	1523	EUR	Quant	rs2115763	4e-09	European	GCST000590	Interleukin-18 levels
body height	http://www.ebi.ac.uk/efo/EFO_0004339	ENSG00000165661.11	Adipose_Subcutaneous	0.985929423856161	19633	EAS	Quant	rs12338076	2e-08	EastAsian	GCST000611	Height
serum creatinine measurement	http://www.ebi.ac.uk/efo/EFO_0004518	ENSG00000163016.5	Adipose_Subcutaneous	0.900511223896129	23812	EUR	Quant	rs10206899	1e-15	European	GCST000651	Creatinine levels
lipoprotein-associated phospholipase A(2) measurement	http://www.ebi.ac.uk/efo/EFO_0004746	ENSG00000153291.11	Adipose_Subcutaneous	0.972020257743916	6668	EUR	Quant	rs1805017	6e-14	European	GCST000671	Lipoprotein-associated phospholipase A2 activity and mass
lipoprotein-associated phospholipase A(2) measurement	http://www.ebi.ac.uk/efo/EFO_0004746	ENSG00000180113.11	Adipose_Subcutaneous	0.96073345259187	6668	EUR	Quant	rs1805017	6e-14	European	GCST000671	Lipoprotein-associated phospholipase A2 activity and mass
phytosterol measurement	http://www.ebi.ac.uk/efo/EFO_0004862	ENSG00000175164.9	Adipose_Subcutaneous	0.981102309069287	1495	EUR	Quant	rs657152	9e-13	European	GCST000694	Phytosterol levels
omega-6 polyunsaturated fatty acid measurement	http://www.ebi.ac.uk/efo/EFO_0005680	ENSG00000149485.12	Adipose_Subcutaneous	0.965405215478962	8631	EUR	Quant	rs174547	2e-72	European	GCST002450	Plasma omega-6 polyunsaturated fatty acid levels (gamma-linolenic acid)
omega-6 polyunsaturated fatty acid measurement	http://www.ebi.ac.uk/efo/EFO_0005680	ENSG00000149485.12	Adipose_Subcutaneous	0.96651569530251	8631	EUR	Quant	rs174550	4e-140	European	GCST002448	Plasma omega-6 polyunsaturated fatty acid levels (adrenic acid)
omega-6 polyunsaturated fatty acid measurement	http://www.ebi.ac.uk/efo/EFO_0005680	ENSG00000149485.12	Adipose_Subcutaneous	0.98069664618232	8631	EUR	Quant	rs174555	5e-168	European	GCST002444	Plasma omega-6 polyunsaturated fatty acid levels (dihomo-gamma-linolenic acid)
urinary metabolite measurement	http://www.ebi.ac.uk/efo/EFO_0005116	ENSG00000175164.9	Adipose_Subcutaneous	0.977257281786626	835	EUR	Quant	rs657152	1e-19	European	GCST002364	Urinary metabolites (H-NMR features)
urinary metabolite measurement	http://www.ebi.ac.uk/efo/EFO_0005116	ENSG00000119943.6	Adipose_Subcutaneous	0.902940282276129	835	EUR	Quant	rs2147896	3e-164	European	GCST002364	Urinary metabolites (H-NMR features)
urinary metabolite measurement	http://www.ebi.ac.uk/efo/EFO_0005116	ENSG00000119943.6	Adipose_Subcutaneous	0.944450387042497	835	EUR	Quant	rs2147896	8e-30	European	GCST002364	Urinary metabolites (H-NMR features)
urinary metabolite measurement	http://www.ebi.ac.uk/efo/EFO_0005116	ENSG00000119943.6	Adipose_Subcutaneous	0.917771771724987	835	EUR	Quant	rs2147896	2e-55	European	GCST002364	Urinary metabolites (H-NMR features)
urinary metabolite measurement	http://www.ebi.ac.uk/efo/EFO_0005116	ENSG00000119943.6	Adipose_Subcutaneous	0.959684294802724	835	EUR	Quant	rs2147896	6e-19	European	GCST002364	Urinary metabolites (H-NMR features)
urinary metabolite measurement	http://www.ebi.ac.uk/efo/EFO_0005116	ENSG00000119943.6	Adipose_Subcutaneous	0.957825949610225	835	EUR	Quant	rs4539242	2e-20	European	GCST002364	Urinary metabolites (H-NMR features)
urinary metabolite measurement	http://www.ebi.ac.uk/efo/EFO_0005116	ENSG00000119943.6	Adipose_Subcutaneous	0.938346152269283	835	EUR	Quant	rs2147896	4e-34	European	GCST002364	Urinary metabolites (H-NMR features)
ulcerative colitis	http://www.ebi.ac.uk/efo/EFO_0000729	ENSG00000128604.14	Adipose_Subcutaneous	0.979955992047817	26405	EUR	CC	rs4728142	2e-08	European	GCST000964	Ulcerative colitis
serum metabolite measurement	http://www.ebi.ac.uk/efo/EFO_0005653	ENSG00000163016.5	Adipose_Subcutaneous	0.905116765372635	1260	AFR	Quant	rs13538	4e-66	African	GCST002388	Serum metabolite levels
serum metabolite measurement	http://www.ebi.ac.uk/efo/EFO_0005653	ENSG00000159445.8	Adipose_Subcutaneous	0.9929143810329	1260	AFR	Quant	rs10788817	3e-13	African	GCST002388	Serum metabolite levels
serum metabolite measurement	http://www.ebi.ac.uk/efo/EFO_0005653	ENSG00000099194.5	Adipose_Subcutaneous	0.999346992321214	1260	AFR	Quant	rs603424	1e-11	African	GCST002388	Serum metabolite levels
ulcerative colitis	http://www.ebi.ac.uk/efo/EFO_0000729	ENSG00000174672.11	Adipose_Subcutaneous	0.951241537769555	26405	EUR	CC	rs907611	1e-10	European	GCST000964	Ulcerative colitis
blood metabolite measurement	http://www.ebi.ac.uk/efo/EFO_0005664	ENSG00000158882.8	Adipose_Subcutaneous	0.995295216580916	7824	EUR	Quant	rs4073054	4e-19	European	GCST002443	Blood metabolite levels
blood metabolite measurement	http://www.ebi.ac.uk/efo/EFO_0005664	ENSG00000197713.10	Adipose_Subcutaneous	0.920124271705273	7824	EUR	Quant	rs3738934	1e-134	European	GCST002443	Blood metabolite levels
blood metabolite measurement	http://www.ebi.ac.uk/efo/EFO_0005664	ENSG00000163812.9	Adipose_Subcutaneous	0.934172913625322	7824	EUR	Quant	rs4327428	3e-12	European	GCST002443	Blood metabolite levels
blood metabolite measurement	http://www.ebi.ac.uk/efo/EFO_0005664	ENSG00000172340.10	Adipose_Subcutaneous	0.968239648172387	7824	EUR	Quant	rs17806888	7e-11	European	GCST002443	Blood metabolite levels
blood metabolite measurement	http://www.ebi.ac.uk/efo/EFO_0005664	ENSG00000271817.1	Adipose_Subcutaneous	0.993461745366085	7824	EUR	Quant	rs8396	9e-38	European	GCST002443	Blood metabolite levels
blood metabolite measurement	http://www.ebi.ac.uk/efo/EFO_0005664	ENSG00000271817.1	Adipose_Subcutaneous	0.993062626704151	7824	EUR	Quant	rs8396	1e-31	European	GCST002443	Blood metabolite levels
blood metabolite measurement	http://www.ebi.ac.uk/efo/EFO_0005664	ENSG00000171497.4	Adipose_Subcutaneous	0.946016075596396	7824	EUR	Quant	rs8396	9e-13	European	GCST002443	Blood metabolite levels
blood metabolite measurement	http://www.ebi.ac.uk/efo/EFO_0005664	ENSG00000271817.1	Adipose_Subcutaneous	0.990388544734813	7824	EUR	Quant	rs8396	9e-13	European	GCST002443	Blood metabolite levels
blood metabolite measurement	http://www.ebi.ac.uk/efo/EFO_0005664	ENSG00000197375.8	Adipose_Subcutaneous	0.937785421906896	7824	EUR	Quant	rs11950562	2e-41	European	GCST002443	Blood metabolite levels
blood metabolite measurement	http://www.ebi.ac.uk/efo/EFO_0005664	ENSG00000233006.2	Adipose_Subcutaneous	0.958548077733612	7824	EUR	Quant	rs273913	1e-25	European	GCST002443	Blood metabolite levels
blood metabolite measurement	http://www.ebi.ac.uk/efo/EFO_0005664	ENSG00000233006.2	Adipose_Subcutaneous	0.936353137619143	7824	EUR	Quant	rs419291	3e-18	European	GCST002443	Blood metabolite levels
blood metabolite measurement	http://www.ebi.ac.uk/efo/EFO_0005664	ENSG00000233006.2	Adipose_Subcutaneous	0.94234121552726	7824	EUR	Quant	rs274567	3e-12	European	GCST002443	Blood metabolite levels
biliary liver cirrhosis	http://www.ebi.ac.uk/efo/EFO_0004267	ENSG00000213047.7	Adipose_Subcutaneous	0.949370060707245	7003	EUR	CC	rs12134279	2e-14	European	GCST001010	Primary biliary cholangitis
blood metabolite measurement	http://www.ebi.ac.uk/efo/EFO_0005664	ENSG00000233006.2	Adipose_Subcutaneous	0.941890415609916	7824	EUR	Quant	rs272869	1e-11	European	GCST002443	Blood metabolite levels
blood metabolite measurement	http://www.ebi.ac.uk/efo/EFO_0005664	ENSG00000233006.2	Adipose_Subcutaneous	0.953528989840953	7824	EUR	Quant	rs273914	3e-11	European	GCST002443	Blood metabolite levels
blood metabolite measurement	http://www.ebi.ac.uk/efo/EFO_0005664	ENSG00000197375.8	Adipose_Subcutaneous	0.937284245678208	7824	EUR	Quant	rs11950562	7e-11	European	GCST002443	Blood metabolite levels
blood metabolite measurement	http://www.ebi.ac.uk/efo/EFO_0005664	ENSG00000196652.7	Adipose_Subcutaneous	0.943687509100116	7824	EUR	Quant	rs11974702	3e-75	European	GCST002443	Blood metabolite levels
blood metabolite measurement	http://www.ebi.ac.uk/efo/EFO_0005664	ENSG00000244219.2	Adipose_Subcutaneous	0.972293338718363	7824	EUR	Quant	rs11974702	3e-75	European	GCST002443	Blood metabolite levels
blood metabolite measurement	http://www.ebi.ac.uk/efo/EFO_0005664	ENSG00000196652.7	Adipose_Subcutaneous	0.922325077248094	7824	EUR	Quant	rs12533251	2e-11	European	GCST002443	Blood metabolite levels
blood metabolite measurement	http://www.ebi.ac.uk/efo/EFO_0005664	ENSG00000179632.5	Adipose_Subcutaneous	0.908731350782887	7824	EUR	Quant	rs7822232	5e-15	European	GCST002443	Blood metabolite levels
blood metabolite measurement	http://www.ebi.ac.uk/efo/EFO_0005664	ENSG00000179698.9	Adipose_Subcutaneous	0.934283824172099	7824	EUR	Quant	rs7822232	5e-15	European	GCST002443	Blood metabolite levels
blood metabolite measurement	http://www.ebi.ac.uk/efo/EFO_0005664	ENSG00000167136.6	Adipose_Subcutaneous	0.959048434940163	7824	EUR	Quant	rs15676	1e-12	European	GCST002443	Blood metabolite levels
blood metabolite measurement	http://www.ebi.ac.uk/efo/EFO_0005664	ENSG00000198917.7	Adipose_Subcutaneous	0.957629539447789	7824	EUR	Quant	rs15676	1e-12	European	GCST002443	Blood metabolite levels
blood metabolite measurement	http://www.ebi.ac.uk/efo/EFO_0005664	ENSG00000119943.6	Adipose_Subcutaneous	0.988951853996604	7824	EUR	Quant	rs4488133	1e-48	European	GCST002443	Blood metabolite levels
blood metabolite measurement	http://www.ebi.ac.uk/efo/EFO_0005664	ENSG00000099194.5	Adipose_Subcutaneous	0.999342212526795	7824	EUR	Quant	rs603424	6e-21	European	GCST002443	Blood metabolite levels
blood metabolite measurement	http://www.ebi.ac.uk/efo/EFO_0005664	ENSG00000099194.5	Adipose_Subcutaneous	0.99934221251045	7824	EUR	Quant	rs603424	7e-16	European	GCST002443	Blood metabolite levels
blood metabolite measurement	http://www.ebi.ac.uk/efo/EFO_0005664	ENSG00000099194.5	Adipose_Subcutaneous	0.999342212419002	7824	EUR	Quant	rs603424	1e-14	European	GCST002443	Blood metabolite levels
blood metabolite measurement	http://www.ebi.ac.uk/efo/EFO_0005664	ENSG00000099194.5	Adipose_Subcutaneous	0.999342212347423	7824	EUR	Quant	rs603424	2e-14	European	GCST002443	Blood metabolite levels
blood metabolite measurement	http://www.ebi.ac.uk/efo/EFO_0005664	ENSG00000149485.12	Adipose_Subcutaneous	0.916814697778814	7824	EUR	Quant	rs174535	2e-94	European	GCST002443	Blood metabolite levels
blood metabolite measurement	http://www.ebi.ac.uk/efo/EFO_0005664	ENSG00000149485.12	Adipose_Subcutaneous	0.948132351841575	7824	EUR	Quant	rs174548	1e-84	European	GCST002443	Blood metabolite levels
blood metabolite measurement	http://www.ebi.ac.uk/efo/EFO_0005664	ENSG00000149485.12	Adipose_Subcutaneous	0.94688517877193	7824	EUR	Quant	rs174535	3e-36	European	GCST002443	Blood metabolite levels
blood metabolite measurement	http://www.ebi.ac.uk/efo/EFO_0005664	ENSG00000149485.12	Adipose_Subcutaneous	0.961798659503348	7824	EUR	Quant	rs174550	7e-24	European	GCST002443	Blood metabolite levels
blood metabolite measurement	http://www.ebi.ac.uk/efo/EFO_0005664	ENSG00000149485.12	Adipose_Subcutaneous	0.980792576724226	7824	EUR	Quant	rs174556	2e-22	European	GCST002443	Blood metabolite levels
blood metabolite measurement	http://www.ebi.ac.uk/efo/EFO_0005664	ENSG00000134824.9	Adipose_Subcutaneous	0.997208715670158	7824	EUR	Quant	rs968567	2e-21	European	GCST002443	Blood metabolite levels
blood metabolite measurement	http://www.ebi.ac.uk/efo/EFO_0005664	ENSG00000134824.9	Adipose_Subcutaneous	0.997157903851928	7824	EUR	Quant	rs968567	3e-19	European	GCST002443	Blood metabolite levels
blood metabolite measurement	http://www.ebi.ac.uk/efo/EFO_0005664	ENSG00000134825.9	Adipose_Subcutaneous	0.988271377439023	7824	EUR	Quant	rs174538	9e-14	European	GCST002443	Blood metabolite levels
blood metabolite measurement	http://www.ebi.ac.uk/efo/EFO_0005664	ENSG00000176422.10	Adipose_Subcutaneous	0.984308452832363	7824	EUR	Quant	rs2657879	6e-19	European	GCST002443	Blood metabolite levels
blood metabolite measurement	http://www.ebi.ac.uk/efo/EFO_0005664	ENSG00000176422.10	Adipose_Subcutaneous	0.984320247412612	7824	EUR	Quant	rs2657879	6e-18	European	GCST002443	Blood metabolite levels
blood metabolite measurement	http://www.ebi.ac.uk/efo/EFO_0005664	ENSG00000103642.7	Adipose_Subcutaneous	0.97431542606999	7824	EUR	Quant	rs1472631	2e-88	European	GCST002443	Blood metabolite levels
blood metabolite measurement	http://www.ebi.ac.uk/efo/EFO_0005664	ENSG00000183549.6	Adipose_Subcutaneous	0.91035613172842	7824	EUR	Quant	rs11647589	3e-11	European	GCST002443	Blood metabolite levels
blood metabolite measurement	http://www.ebi.ac.uk/efo/EFO_0005664	ENSG00000087237.6	Adipose_Subcutaneous	0.974861543092096	7824	EUR	Quant	rs247616	1e-11	European	GCST002443	Blood metabolite levels
blood metabolite measurement	http://www.ebi.ac.uk/efo/EFO_0005664	ENSG00000103066.8	Adipose_Subcutaneous	0.902780800226236	7824	EUR	Quant	rs8056893	2e-30	European	GCST002443	Blood metabolite levels
blood metabolite measurement	http://www.ebi.ac.uk/efo/EFO_0005664	ENSG00000103066.8	Adipose_Subcutaneous	0.935796434283305	7824	EUR	Quant	rs2863979	1e-17	European	GCST002443	Blood metabolite levels
blood metabolite measurement	http://www.ebi.ac.uk/efo/EFO_0005664	ENSG00000103257.4	Adipose_Subcutaneous	0.949077124521347	7824	EUR	Quant	rs8051149	9e-26	European	GCST002443	Blood metabolite levels
blood metabolite measurement	http://www.ebi.ac.uk/efo/EFO_0005664	ENSG00000159640.10	Adipose_Subcutaneous	0.935275864803158	7824	EUR	Quant	rs4351	4e-22	European	GCST002443	Blood metabolite levels
blood metabolite measurement	http://www.ebi.ac.uk/efo/EFO_0005664	ENSG00000159640.10	Adipose_Subcutaneous	0.943833176152751	7824	EUR	Quant	rs4362	1e-21	European	GCST002443	Blood metabolite levels
blood metabolite measurement	http://www.ebi.ac.uk/efo/EFO_0005664	ENSG00000159640.10	Adipose_Subcutaneous	0.937971551464208	7824	EUR	Quant	rs4351	1e-19	European	GCST002443	Blood metabolite levels
blood metabolite measurement	http://www.ebi.ac.uk/efo/EFO_0005664	ENSG00000159640.10	Adipose_Subcutaneous	0.940401623824337	7824	EUR	Quant	rs4351	3e-17	European	GCST002443	Blood metabolite levels
blood metabolite measurement	http://www.ebi.ac.uk/efo/EFO_0005664	ENSG00000159640.10	Adipose_Subcutaneous	0.942568043247047	7824	EUR	Quant	rs4351	1e-14	European	GCST002443	Blood metabolite levels
blood metabolite measurement	http://www.ebi.ac.uk/efo/EFO_0005664	ENSG00000105607.8	Adipose_Subcutaneous	0.992483613106992	7824	EUR	Quant	rs8012	6e-45	European	GCST002443	Blood metabolite levels
blood metabolite measurement	http://www.ebi.ac.uk/efo/EFO_0005664	ENSG00000161860.7	Adipose_Subcutaneous	0.913714320403867	7824	EUR	Quant	rs8012	6e-45	European	GCST002443	Blood metabolite levels
blood metabolite measurement	http://www.ebi.ac.uk/efo/EFO_0005664	ENSG00000130511.11	Adipose_Subcutaneous	0.936688869278574	7824	EUR	Quant	rs4808136	5e-14	European	GCST002443	Blood metabolite levels
blood metabolite measurement	http://www.ebi.ac.uk/efo/EFO_0005664	ENSG00000025708.8	Adipose_Subcutaneous	0.977954870773044	7824	EUR	Quant	rs131794	4e-16	European	GCST002443	Blood metabolite levels
blood metabolite measurement	http://www.ebi.ac.uk/efo/EFO_0005664	ENSG00000130489.8	Adipose_Subcutaneous	0.959271575930284	7824	EUR	Quant	rs131794	4e-16	European	GCST002443	Blood metabolite levels
blood metabolite measurement	http://www.ebi.ac.uk/efo/EFO_0005664	ENSG00000100299.13	Adipose_Subcutaneous	0.999907873263068	7824	EUR	Quant	rs6151429	7e-18	European	GCST002443	Blood metabolite levels
blood metabolite measurement	http://www.ebi.ac.uk/efo/EFO_0005664	ENSG00000100299.13	Adipose_Subcutaneous	0.99977365742345	7824	EUR	Quant	rs6151429	5e-13	European	GCST002443	Blood metabolite levels
P wave duration	http://www.ebi.ac.uk/efo/EFO_0005094	ENSG00000149485.12	Adipose_Subcutaneous	0.918966325409589	16468	EUR	Quant	rs174577	3e-08	European	GCST002457	P wave duration
omega-6 polyunsaturated fatty acid measurement	http://www.ebi.ac.uk/efo/EFO_0005680	ENSG00000157045.4	Adipose_Subcutaneous	0.903668268686684	8631	EUR	Quant	rs2280018	4e-14	European	GCST002446	Plasma omega-6 polyunsaturated fatty acid levels (linoleic acid)
omega-6 polyunsaturated fatty acid measurement	http://www.ebi.ac.uk/efo/EFO_0005680	ENSG00000157045.4	Adipose_Subcutaneous	0.903830305497546	8631	EUR	Quant	rs2280018	5e-25	European	GCST002444	Plasma omega-6 polyunsaturated fatty acid levels (dihomo-gamma-linolenic acid)
omega-6 polyunsaturated fatty acid measurement	http://www.ebi.ac.uk/efo/EFO_0005680	ENSG00000149485.12	Adipose_Subcutaneous	0.935554344311846	8631	EUR	Quant	rs102275	7e-147	European	GCST002449	Plasma omega-6 polyunsaturated fatty acid levels (arachidonic acid)
PR segment	http://www.ebi.ac.uk/efo/EFO_0005095	ENSG00000132953.12	Adipose_Subcutaneous	0.928416608738234	16468	EUR	Quant	rs2253017	2e-08	European	GCST002456	PR segment
urinary arsenic measurement	http://www.ebi.ac.uk/efo/EFO_0004880	ENSG00000166275.11	Adipose_Subcutaneous	0.974682461199145	1313	SAS	Quant	rs9527	3e-09	SouthAsian	GCST001421	Arsenic metabolism
systemic lupus erythematosus	http://www.ebi.ac.uk/efo/EFO_0002690	ENSG00000231852.2	Adipose_Subcutaneous	0.9718702917579	6530	EUR	CC	rs2187668	6e-28	European	GCST000996	Systemic lupus erythematosus
blood metabolite measurement	http://www.ebi.ac.uk/efo/EFO_0005664	ENSG00000159445.8	Adipose_Subcutaneous	0.989083572816538	7824	EUR	Quant	rs6685187	3e-26	European	GCST002443	Blood metabolite levels
blood metabolite measurement	http://www.ebi.ac.uk/efo/EFO_0005664	ENSG00000167608.7	Adipose_Subcutaneous	0.978190135989027	7824	EUR	Quant	rs8736	8e-18	European	GCST002443	Blood metabolite levels
blood metabolite measurement	http://www.ebi.ac.uk/efo/EFO_0005664	ENSG00000171497.4	Adipose_Subcutaneous	0.995928970783283	5591	EUR	Quant	rs4690909	2e-57	European	GCST002442	Blood metabolite ratios
blood metabolite measurement	http://www.ebi.ac.uk/efo/EFO_0005664	ENSG00000196652.7	Adipose_Subcutaneous	0.944574330496461	5591	EUR	Quant	rs7809615	8e-139	European	GCST002442	Blood metabolite ratios
blood metabolite measurement	http://www.ebi.ac.uk/efo/EFO_0005664	ENSG00000244219.2	Adipose_Subcutaneous	0.972836988400149	5591	EUR	Quant	rs7809615	8e-139	European	GCST002442	Blood metabolite ratios
blood metabolite measurement	http://www.ebi.ac.uk/efo/EFO_0005664	ENSG00000119383.15	Adipose_Subcutaneous	0.929440510136888	5591	EUR	Quant	rs7849270	3e-21	European	GCST002442	Blood metabolite ratios
body height	http://www.ebi.ac.uk/efo/EFO_0004339	ENSG00000177311.6	Adipose_Subcutaneous	0.984136076515613	133653	EUR	Quant	rs724016	3e-86	European	GCST000817	Height
body height	http://www.ebi.ac.uk/efo/EFO_0004339	ENSG00000257303.1	Adipose_Subcutaneous	0.912181101370485	133653	EUR	Quant	rs2066807	1e-13	European	GCST000817	Height
body height	http://www.ebi.ac.uk/efo/EFO_0004339	ENSG00000198860.7	Adipose_Subcutaneous	0.956624962932601	133653	EUR	Quant	rs1046934	2e-31	European	GCST000817	Height
body height	http://www.ebi.ac.uk/efo/EFO_0004339	ENSG00000101417.7	Adipose_Subcutaneous	0.989482792440151	133653	EUR	Quant	rs7274811	6e-22	European	GCST000817	Height
body height	http://www.ebi.ac.uk/efo/EFO_0004339	ENSG00000163520.9	Adipose_Subcutaneous	0.982483022221307	133653	EUR	Quant	rs2597513	7e-10	European	GCST000817	Height
body height	http://www.ebi.ac.uk/efo/EFO_0004339	ENSG00000103253.13	Adipose_Subcutaneous	0.993832814494377	133653	EUR	Quant	rs11648796	1e-13	European	GCST000817	Height
body height	http://www.ebi.ac.uk/efo/EFO_0004339	ENSG00000186834.2	Adipose_Subcutaneous	0.965358269735574	133653	EUR	Quant	rs4986172	2e-16	European	GCST000817	Height
body height	http://www.ebi.ac.uk/efo/EFO_0004339	ENSG00000233006.2	Adipose_Subcutaneous	0.938396621989391	133653	EUR	Quant	rs274546	7e-16	European	GCST000817	Height
body height	http://www.ebi.ac.uk/efo/EFO_0004339	ENSG00000234028.3	Adipose_Subcutaneous	0.912365235189209	133653	EUR	Quant	rs11684404	1e-13	European	GCST000817	Height
body height	http://www.ebi.ac.uk/efo/EFO_0004339	ENSG00000163933.5	Adipose_Subcutaneous	0.972961705127888	133653	EUR	Quant	rs2336725	1e-12	European	GCST000817	Height
body height	http://www.ebi.ac.uk/efo/EFO_0004339	ENSG00000163946.9	Adipose_Subcutaneous	0.93015174423963	133653	EUR	Quant	rs9835332	5e-13	European	GCST000817	Height
body height	http://www.ebi.ac.uk/efo/EFO_0004339	ENSG00000165424.6	Adipose_Subcutaneous	0.94995302505881	133653	EUR	Quant	rs2145998	4e-13	European	GCST000817	Height
body height	http://www.ebi.ac.uk/efo/EFO_0004339	ENSG00000108294.4	Adipose_Subcutaneous	0.994281009601407	133653	EUR	Quant	rs1043515	3e-10	European	GCST000817	Height
body height	http://www.ebi.ac.uk/efo/EFO_0004339	ENSG00000167543.11	Adipose_Subcutaneous	0.979306288991687	133653	EUR	Quant	rs3110496	7e-09	European	GCST000817	Height
body height	http://www.ebi.ac.uk/efo/EFO_0004339	ENSG00000168792.4	Adipose_Subcutaneous	0.947419075712938	133653	EUR	Quant	rs3110496	7e-09	European	GCST000817	Height
body height	http://www.ebi.ac.uk/efo/EFO_0004339	ENSG00000135596.13	Adipose_Subcutaneous	0.912458522376308	133653	EUR	Quant	rs1046943	3e-08	European	GCST000817	Height
body height	http://www.ebi.ac.uk/efo/EFO_0004339	ENSG00000155085.11	Adipose_Subcutaneous	0.913212480287953	133653	EUR	Quant	rs1046943	3e-08	European	GCST000817	Height
body height	http://www.ebi.ac.uk/efo/EFO_0004339	ENSG00000165661.11	Adipose_Subcutaneous	0.96520254295066	133653	EUR	Quant	rs7849585	5e-14	European	GCST000817	Height
body height	http://www.ebi.ac.uk/efo/EFO_0004339	ENSG00000204978.2	Adipose_Subcutaneous	0.92416414224719	133653	EUR	Quant	rs17318596	5e-16	European	GCST000817	Height
body height	http://www.ebi.ac.uk/efo/EFO_0004339	ENSG00000172340.10	Adipose_Subcutaneous	0.967186160003245	133653	EUR	Quant	rs17806888	2e-09	European	GCST000817	Height
body height	http://www.ebi.ac.uk/efo/EFO_0004339	ENSG00000166439.5	Adipose_Subcutaneous	0.95992246273471	133653	EUR	Quant	rs634552	4e-13	European	GCST000817	Height
body height	http://www.ebi.ac.uk/efo/EFO_0004339	ENSG00000177410.8	Adipose_Subcutaneous	0.958537214597588	133653	EUR	Quant	rs237743	1e-20	European	GCST000817	Height
body height	http://www.ebi.ac.uk/efo/EFO_0004339	ENSG00000007312.8	Adipose_Subcutaneous	0.993536179365886	133653	EUR	Quant	rs2070776	9e-09	European	GCST000817	Height
membranous glomerulonephritis	http://www.ebi.ac.uk/efo/EFO_0004254	ENSG00000153246.7	Adipose_Subcutaneous	0.932209022912998	2894	EUR	CC	rs4664308	9e-29	European	GCST000984	Idiopathic membranous nephropathy
high density lipoprotein cholesterol measurement	http://www.ebi.ac.uk/efo/EFO_0004612	ENSG00000087237.6	Adipose_Subcutaneous	0.97389504213781	14402	EAS	Quant	rs3764261	5e-29	EastAsian	GCST000583	Hematological and biochemical traits
hemoglobin measurement, mean corpuscular hemoglobin	http://www.ebi.ac.uk/efo/EFO_0004509, http://www.ebi.ac.uk/efo/EFO_0004527	ENSG00000177989.9	Adipose_Subcutaneous	0.940150929973369	14362	EAS	Quant	rs470119	4e-08	EastAsian	GCST000587	Mean corpuscular hemoglobin
hemoglobin measurement, mean corpuscular hemoglobin	http://www.ebi.ac.uk/efo/EFO_0004509, http://www.ebi.ac.uk/efo/EFO_0004527	ENSG00000112578.5	Adipose_Subcutaneous	0.97170643817084	14362	EAS	Quant	rs3218097	2e-20	EastAsian	GCST000587	Mean corpuscular hemoglobin
mean corpuscular volume	http://www.ebi.ac.uk/efo/EFO_0004526	ENSG00000161180.6	Adipose_Subcutaneous	0.942290176461808	14364	EAS	Quant	rs4821112	1e-08	EastAsian	GCST000585	Mean corpuscular volume
mean corpuscular volume	http://www.ebi.ac.uk/efo/EFO_0004526	ENSG00000185651.10	Adipose_Subcutaneous	0.926103820006163	14364	EAS	Quant	rs4821112	1e-08	EastAsian	GCST000585	Mean corpuscular volume
mean corpuscular volume	http://www.ebi.ac.uk/efo/EFO_0004526	ENSG00000112578.5	Adipose_Subcutaneous	0.972699194898857	14364	EAS	Quant	rs3218097	4e-27	EastAsian	GCST000585	Mean corpuscular volume
leukocyte count	http://www.ebi.ac.uk/efo/EFO_0004308	ENSG00000204538.3	Adipose_Subcutaneous	0.980351998262686	14677	EAS	Quant	rs3094212	7e-09	EastAsian	GCST000589	White blood cell count
leukocyte count	http://www.ebi.ac.uk/efo/EFO_0004308	ENSG00000204540.6	Adipose_Subcutaneous	0.980351958044968	14677	EAS	Quant	rs3094212	7e-09	EastAsian	GCST000589	White blood cell count
hemoglobin measurement, mean corpuscular hemoglobin concentration	http://www.ebi.ac.uk/efo/EFO_0004509, http://www.ebi.ac.uk/efo/EFO_0004528	ENSG00000163468.10	Adipose_Subcutaneous	0.904837646633405	14377	EAS	Quant	rs6684514	3e-09	EastAsian	GCST000582	Mean corpuscular hemoglobin concentration
hemoglobin measurement, mean corpuscular hemoglobin concentration	http://www.ebi.ac.uk/efo/EFO_0004509, http://www.ebi.ac.uk/efo/EFO_0004528	ENSG00000198715.7	Adipose_Subcutaneous	0.904770822174599	14377	EAS	Quant	rs6684514	3e-09	EastAsian	GCST000582	Mean corpuscular hemoglobin concentration
erythrocyte count	http://www.ebi.ac.uk/efo/EFO_0004305	ENSG00000112578.5	Adipose_Subcutaneous	0.964831405471372	14392	EAS	Quant	rs3218097	1e-10	EastAsian	GCST000588	Red blood cell count
plasminogen activator inhibitor 1 measurement	http://www.ebi.ac.uk/efo/EFO_0004792	ENSG00000176125.3	Adipose_Subcutaneous	0.94700833890994	19599	EUR	Quant	rs6976053	6e-13	European	GCST001684	Plasminogen activator inhibitor type 1 levels (PAI-1)
coronary heart disease	http://www.ebi.ac.uk/efo/EFO_0001645	ENSG00000154305.12	Adipose_Subcutaneous	0.951593021384384	86995	EUR	CC	rs17465637	1e-08	European	GCST000998	Coronary heart disease
coronary heart disease	http://www.ebi.ac.uk/efo/EFO_0001645	ENSG00000272750.1	Adipose_Subcutaneous	0.970723801158909	86995	EUR	CC	rs17465637	1e-08	European	GCST000998	Coronary heart disease
coronary heart disease	http://www.ebi.ac.uk/efo/EFO_0001645	ENSG00000158186.8	Adipose_Subcutaneous	0.981413537247123	86995	EUR	CC	rs2306374	3e-08	European	GCST000998	Coronary heart disease
coronary heart disease	http://www.ebi.ac.uk/efo/EFO_0001645	ENSG00000127616.13	Adipose_Subcutaneous	0.959355830411879	86995	EUR	CC	rs1122608	1e-09	European	GCST000998	Coronary heart disease
Alzheimer's disease	http://www.ebi.ac.uk/efo/EFO_0000249	ENSG00000272473.1	Adipose_Subcutaneous	0.949442732267679	20373	EUR	CC	rs3764650	5e-17	European	GCST001025	Alzheimer's disease
uterine fibroid	http://www.ebi.ac.uk/efo/EFO_0000731	ENSG00000177951.13	Adipose_Subcutaneous	0.981345487959157	3035	EAS	CC	rs2280543	4e-12	EastAsian	GCST001027	Uterine fibroids
self reported educational attainment	http://www.ebi.ac.uk/efo/EFO_0004784	ENSG00000164062.8	Adipose_Subcutaneous	0.900083087660575	280007	EUR	Quant	rs148734725	5e-12	European	GCST003677	Educational attainment (college completion)
self reported educational attainment	http://www.ebi.ac.uk/efo/EFO_0004784	ENSG00000111328.2	Adipose_Subcutaneous	0.93249489714326	280007	EUR	Quant	rs7306755	1e-10	European	GCST003677	Educational attainment (college completion)
Alzheimer's disease	http://www.ebi.ac.uk/efo/EFO_0000249	ENSG00000268849.1	Adipose_Subcutaneous	0.996170561796437	15675	EUR	CC	rs3865444	2e-09	European	GCST001026	Alzheimer's disease (late onset)
wellbeing measurement	http://www.ebi.ac.uk/efo/EFO_0007869	ENSG00000143578.11	Adipose_Subcutaneous	0.945632386061977	166205	EUR	Quant	rs7554469	3e-09	European	GCST003767	Life satisfaction
fibrinogen measurement	http://www.ebi.ac.uk/efo/EFO_0004623	ENSG00000136689.14	Adipose_Subcutaneous	0.966700059099463	91323	EUR	Quant	rs6734238	6e-19	European	GCST002147	Fibrinogen
fibrinogen measurement	http://www.ebi.ac.uk/efo/EFO_0004623	ENSG00000178209.10	Adipose_Subcutaneous	0.949371194128911	91323	EUR	Quant	rs7464572	1e-09	European	GCST002147	Fibrinogen
fibrinogen measurement	http://www.ebi.ac.uk/efo/EFO_0004623	ENSG00000251322.3	Adipose_Subcutaneous	0.98235089611107	91323	EUR	Quant	rs6010044	3e-08	European	GCST002147	Fibrinogen
glaucoma	http://www.ebi.ac.uk/efo/EFO_0000516	ENSG00000143183.12	Adipose_Subcutaneous	0.962528443268213	4446	EUR	CC	rs4656461	6e-14	European	GCST001062	Glaucoma
glaucoma	http://www.ebi.ac.uk/efo/EFO_0000516	ENSG00000224358.1	Adipose_Subcutaneous	0.916800951362181	4446	EUR	CC	rs4656461	6e-14	European	GCST001062	Glaucoma
alkaline phosphatase measurement	http://www.ebi.ac.uk/efo/EFO_0004533	ENSG00000175164.9	Adipose_Subcutaneous	0.952068645392927	1452	EAS	Quant	rs657152	4e-08	EastAsian	GCST002214	Serum alkaline phosphatase levels
high density lipoprotein cholesterol measurement	http://www.ebi.ac.uk/efo/EFO_0004612	ENSG00000087237.6	Adipose_Subcutaneous	0.973952478272424	3451	EAS	Quant	rs3764261	2e-25	EastAsian	GCST002321	Lipid traits
high density lipoprotein cholesterol measurement	http://www.ebi.ac.uk/efo/EFO_0004612	ENSG00000149485.12	Adipose_Subcutaneous	0.962701669409803	94595	EUR	Quant	rs174546	8e-28	European	GCST002223	HDL cholesterol
high density lipoprotein cholesterol measurement	http://www.ebi.ac.uk/efo/EFO_0004612	ENSG00000138640.10	Adipose_Subcutaneous	0.964286471482575	94595	EUR	Quant	rs3822072	4e-12	European	GCST002223	HDL cholesterol
high density lipoprotein cholesterol measurement	http://www.ebi.ac.uk/efo/EFO_0004612	ENSG00000082701.10	Adipose_Subcutaneous	0.931837159233266	94595	EUR	Quant	rs6805251	1e-08	European	GCST002223	HDL cholesterol
high density lipoprotein cholesterol measurement	http://www.ebi.ac.uk/efo/EFO_0004612	ENSG00000143303.7	Adipose_Subcutaneous	0.9848041627689	94595	EUR	Quant	rs12145743	2e-08	European	GCST002223	HDL cholesterol
high density lipoprotein cholesterol measurement	http://www.ebi.ac.uk/efo/EFO_0004612	ENSG00000169047.5	Adipose_Subcutaneous	0.962487975840469	94595	EUR	Quant	rs2972146	2e-17	European	GCST002223	HDL cholesterol
high density lipoprotein cholesterol measurement	http://www.ebi.ac.uk/efo/EFO_0004612	ENSG00000261379.1	Adipose_Subcutaneous	0.959739440176799	94595	EUR	Quant	rs2972146	2e-17	European	GCST002223	HDL cholesterol
high density lipoprotein cholesterol measurement	http://www.ebi.ac.uk/efo/EFO_0004612	ENSG00000272622.1	Adipose_Subcutaneous	0.914266625741463	94595	EUR	Quant	rs2972146	2e-17	European	GCST002223	HDL cholesterol
high density lipoprotein cholesterol measurement	http://www.ebi.ac.uk/efo/EFO_0004612	ENSG00000174595.4	Adipose_Subcutaneous	0.971355922790787	94595	EUR	Quant	rs4731702	5e-17	European	GCST002223	HDL cholesterol
high density lipoprotein cholesterol measurement	http://www.ebi.ac.uk/efo/EFO_0004612	ENSG00000213398.3	Adipose_Subcutaneous	0.951724119831267	94595	EUR	Quant	rs16942887	8e-54	European	GCST002223	HDL cholesterol
high density lipoprotein cholesterol measurement	http://www.ebi.ac.uk/efo/EFO_0004612	ENSG00000009954.6	Adipose_Subcutaneous	0.937898427695886	94595	EUR	Quant	rs17145738	5e-13	European	GCST002223	HDL cholesterol
high density lipoprotein cholesterol measurement	http://www.ebi.ac.uk/efo/EFO_0004612	ENSG00000090621.9	Adipose_Subcutaneous	0.981148389361807	94595	EUR	Quant	rs4660293	3e-18	European	GCST002223	HDL cholesterol
high density lipoprotein cholesterol measurement	http://www.ebi.ac.uk/efo/EFO_0004612	ENSG00000178404.5	Adipose_Subcutaneous	0.917719435136625	94595	EUR	Quant	rs4129767	2e-11	European	GCST002223	HDL cholesterol
high density lipoprotein cholesterol measurement	http://www.ebi.ac.uk/efo/EFO_0004612	ENSG00000260063.1	Adipose_Subcutaneous	0.906765149168189	94595	EUR	Quant	rs12748152	1e-15	European	GCST002223	HDL cholesterol
high density lipoprotein cholesterol measurement	http://www.ebi.ac.uk/efo/EFO_0004612	ENSG00000160796.12	Adipose_Subcutaneous	0.981321833262134	94595	EUR	Quant	rs2290547	4e-09	European	GCST002223	HDL cholesterol
high density lipoprotein cholesterol measurement	http://www.ebi.ac.uk/efo/EFO_0004612	ENSG00000161180.6	Adipose_Subcutaneous	0.945205886407567	94595	EUR	Quant	rs181362	4e-18	European	GCST002223	HDL cholesterol
high density lipoprotein cholesterol measurement	http://www.ebi.ac.uk/efo/EFO_0004612	ENSG00000185651.10	Adipose_Subcutaneous	0.930842245345494	94595	EUR	Quant	rs181362	4e-18	European	GCST002223	HDL cholesterol
high density lipoprotein cholesterol measurement	http://www.ebi.ac.uk/efo/EFO_0004612	ENSG00000250091.2	Adipose_Subcutaneous	0.913274687520693	94595	EUR	Quant	rs4765127	8e-10	European	GCST002223	HDL cholesterol
high density lipoprotein cholesterol measurement	http://www.ebi.ac.uk/efo/EFO_0004612	ENSG00000270028.1	Adipose_Subcutaneous	0.918944219417675	94595	EUR	Quant	rs4765127	8e-10	European	GCST002223	HDL cholesterol
low density lipoprotein cholesterol measurement	http://www.ebi.ac.uk/efo/EFO_0004611	ENSG00000087237.6	Adipose_Subcutaneous	0.972349323670508	94595	EUR	Quant	rs3764261	2e-34	European	GCST002222	LDL cholesterol
low density lipoprotein cholesterol measurement	http://www.ebi.ac.uk/efo/EFO_0004611	ENSG00000149485.12	Adipose_Subcutaneous	0.964045944771239	94595	EUR	Quant	rs174546	2e-39	European	GCST002222	LDL cholesterol
low density lipoprotein cholesterol measurement	http://www.ebi.ac.uk/efo/EFO_0004611	ENSG00000260063.1	Adipose_Subcutaneous	0.902328548196185	94595	EUR	Quant	rs12748152	3e-12	European	GCST002222	LDL cholesterol
total cholesterol measurement	http://www.ebi.ac.uk/efo/EFO_0004574	ENSG00000204219.5	Adipose_Subcutaneous	0.902801712044521	94595	EUR	Quant	rs1077514	6e-09	European	GCST002221	Cholesterol, total
total cholesterol measurement	http://www.ebi.ac.uk/efo/EFO_0004574	ENSG00000087237.6	Adipose_Subcutaneous	0.972648037375406	94595	EUR	Quant	rs3764261	4e-31	European	GCST002221	Cholesterol, total
total cholesterol measurement	http://www.ebi.ac.uk/efo/EFO_0004574	ENSG00000224497.1	Adipose_Subcutaneous	0.978570917116035	94595	EUR	Quant	rs2277862	5e-11	European	GCST002221	Cholesterol, total
total cholesterol measurement	http://www.ebi.ac.uk/efo/EFO_0004574	ENSG00000149485.12	Adipose_Subcutaneous	0.963864851883672	94595	EUR	Quant	rs174546	3e-37	European	GCST002221	Cholesterol, total
total cholesterol measurement	http://www.ebi.ac.uk/efo/EFO_0004574	ENSG00000003056.3	Adipose_Subcutaneous	0.998989313814144	94595	EUR	Quant	rs4883201	2e-09	European	GCST002221	Cholesterol, total
total cholesterol measurement	http://www.ebi.ac.uk/efo/EFO_0004574	ENSG00000019144.12	Adipose_Subcutaneous	0.965718661544601	94595	EUR	Quant	rs11603023	1e-08	European	GCST002221	Cholesterol, total
triglyceride measurement	http://www.ebi.ac.uk/efo/EFO_0004530	ENSG00000087237.6	Adipose_Subcutaneous	0.973052908238496	94595	EUR	Quant	rs3764261	2e-25	European	GCST002216	Triglycerides
triglyceride measurement	http://www.ebi.ac.uk/efo/EFO_0004530	ENSG00000149485.12	Adipose_Subcutaneous	0.963919832362315	94595	EUR	Quant	rs174546	7e-38	European	GCST002216	Triglycerides
protein measurement	http://www.ebi.ac.uk/efo/EFO_0004747	ENSG00000168175.10	Adipose_Subcutaneous	0.91341909183767	3776	EUR	Quant	rs2274273	2e-188	European	GCST001711	Protein biomarker
telomere length	http://www.ebi.ac.uk/efo/EFO_0004505	ENSG00000260461.1	Adipose_Subcutaneous	0.973400611498633	9190	EUR	Quant	rs9419958	9e-11	European	GCST001697	Telomere length
lipoprotein-associated phospholipase A(2) measurement	http://www.ebi.ac.uk/efo/EFO_0004746	ENSG00000087237.6	Adipose_Subcutaneous	0.97326773922575	6851	EUR	Quant	rs3764261	7e-21	European	GCST001727	Lipoprotein-associated phospholipase A2 activity and mass
central nervous system cancer	http://www.ebi.ac.uk/efo/EFO_0000326	ENSG00000258366.3	Adipose_Subcutaneous	0.931902318044301	11582	EUR	CC	rs6010620	2e-09	European	GCST001058	Glioma
pulmonary function measurement, smoking behaviour measurement, FEV/FEC ratio	http://www.ebi.ac.uk/efo/EFO_0003892, http://www.ebi.ac.uk/efo/EFO_0005671, http://www.ebi.ac.uk/efo/EFO_0004713	ENSG00000135074.11	Adipose_Subcutaneous	0.987024086410604	50047	EUR	Quant	rs2277027	2e-11	European	GCST001784	Pulmonary function (smoking interaction)
albumin:globulin ratio measurement	http://www.ebi.ac.uk/efo/EFO_0005128	ENSG00000149485.12	Adipose_Subcutaneous	0.959874792325087	4637	EAS	Quant	rs174548	4e-08	EastAsian	GCST001813	Hematology traits
coagulation factor measurement	http://www.ebi.ac.uk/efo/EFO_0004634	ENSG00000057593.9	Adipose_Subcutaneous	0.961204859976156	2100	EUR	Quant	rs10665	2e-47	European	GCST001798	End-stage coagulation
coagulation factor measurement	http://www.ebi.ac.uk/efo/EFO_0004634	ENSG00000057593.9	Adipose_Subcutaneous	0.906215135014335	2100	EUR	Quant	rs2181540	1e-46	European	GCST001798	End-stage coagulation
coagulation factor measurement	http://www.ebi.ac.uk/efo/EFO_0004634	ENSG00000126218.7	Adipose_Subcutaneous	0.946722002986173	2100	EUR	Quant	rs2181540	1e-46	European	GCST001798	End-stage coagulation
rheumatoid arthritis	http://www.ebi.ac.uk/efo/EFO_0000685	ENSG00000159339.9	Adipose_Subcutaneous	0.934220751583891	2733	EAS	CC	rs2240335	2e-08	EastAsian	GCST001042	Rheumatoid arthritis
body height	http://www.ebi.ac.uk/efo/EFO_0004339	ENSG00000177311.6	Adipose_Subcutaneous	0.983857278990224	13665	EUR	Quant	rs6440003	2e-24	European	GCST000174	Height
coronary heart disease	http://www.ebi.ac.uk/efo/EFO_0001645	ENSG00000107798.13	Adipose_Subcutaneous	0.983610669990738	5031	EUR	CC	rs1412444	4e-08	European	GCST001079	Coronary heart disease
osteitis deformans	http://www.ebi.ac.uk/efo/EFO_0004261	ENSG00000164707.11	Adipose_Subcutaneous	0.917829524071736	3440	EUR	CC	rs4294134	8e-10	European	GCST001086	Paget's disease
osteitis deformans	http://www.ebi.ac.uk/efo/EFO_0004261	ENSG00000243317.3	Adipose_Subcutaneous	0.932524459221346	3440	EUR	CC	rs4294134	8e-10	European	GCST001086	Paget's disease
osteitis deformans	http://www.ebi.ac.uk/efo/EFO_0004261	ENSG00000273219.1	Adipose_Subcutaneous	0.960068863020933	3440	EUR	CC	rs4294134	8e-10	European	GCST001086	Paget's disease
self reported educational attainment	http://www.ebi.ac.uk/efo/EFO_0004784	ENSG00000225697.6	Adipose_Subcutaneous	0.910075819126516	405072	EUR	Quant	rs34638686	2e-09	European	GCST003676	Educational attainment (years of education)
self reported educational attainment	http://www.ebi.ac.uk/efo/EFO_0004784	ENSG00000068745.10	Adipose_Subcutaneous	0.997004636718077	405072	EUR	Quant	rs3172494	9e-11	European	GCST003676	Educational attainment (years of education)
self reported educational attainment	http://www.ebi.ac.uk/efo/EFO_0004784	ENSG00000173531.11	Adipose_Subcutaneous	0.978235219383541	405072	EUR	Quant	rs62262721	3e-09	European	GCST003676	Educational attainment (years of education)
self reported educational attainment	http://www.ebi.ac.uk/efo/EFO_0004784	ENSG00000174684.6	Adipose_Subcutaneous	0.97649795387462	405072	EUR	Quant	rs76878669	4e-08	European	GCST003676	Educational attainment (years of education)
self reported educational attainment	http://www.ebi.ac.uk/efo/EFO_0004784	ENSG00000196648.6	Adipose_Subcutaneous	0.96008508462908	405072	EUR	Quant	rs28420834	3e-10	European	GCST003676	Educational attainment (years of education)
self reported educational attainment	http://www.ebi.ac.uk/efo/EFO_0004784	ENSG00000178188.10	Adipose_Subcutaneous	0.909004750626842	405072	EUR	Quant	rs8049439	7e-11	European	GCST003676	Educational attainment (years of education)
self reported educational attainment	http://www.ebi.ac.uk/efo/EFO_0004784	ENSG00000178952.4	Adipose_Subcutaneous	0.975796005398087	405072	EUR	Quant	rs8049439	7e-11	European	GCST003676	Educational attainment (years of education)
self reported educational attainment	http://www.ebi.ac.uk/efo/EFO_0004784	ENSG00000251417.1	Adipose_Subcutaneous	0.950628399894925	405072	EUR	Quant	rs8049439	7e-11	European	GCST003676	Educational attainment (years of education)
HDL cholesterol change measurement, response to statin	http://www.ebi.ac.uk/efo/EFO_0007805, http://purl.obolibrary.org/obo/GO_0036273	ENSG00000087237.6	Adipose_Subcutaneous	0.975124927710331	16769	EUR	Quant	rs247616	9e-13	European	GCST003617	Response to statins (HDL cholesterol change)
high density lipoprotein cholesterol measurement	http://www.ebi.ac.uk/efo/EFO_0004612	ENSG00000087237.6	Adipose_Subcutaneous	0.974148567992121	2994	EAS	Quant	rs3764261	1e-16	EastAsian	GCST003363	HDL cholesterol levels
age-related macular degeneration	http://www.ebi.ac.uk/efo/EFO_0001365	ENSG00000204356.7	Adipose_Subcutaneous	0.981883310631676	6728	EUR	CC	rs641153	6e-31	European	GCST001100	Age-related macular degeneration
platelet count	http://www.ebi.ac.uk/efo/EFO_0004309	ENSG00000030110.8	Adipose_Subcutaneous	0.98743045594596	12491	AMR	Quant	rs210134	9e-09	Americas	GCST003383	Platelet count
age-related macular degeneration	http://www.ebi.ac.uk/efo/EFO_0001365	ENSG00000087237.6	Adipose_Subcutaneous	0.972640980111286	6728	EUR	CC	rs3764261	7e-09	European	GCST001100	Age-related macular degeneration
BMI-adjusted waist-hip ratio	http://www.ebi.ac.uk/efo/EFO_0007788	ENSG00000204287.9	Adipose_Subcutaneous	0.968695093526507	39869	EAS	Quant	rs5020946	1e-09	EastAsian	GCST003338	Waist-to-hip ratio adjusted for body mass index
BMI-adjusted waist-hip ratio	http://www.ebi.ac.uk/efo/EFO_0007788	ENSG00000204287.9	Adipose_Subcutaneous	0.961674358515915	39869	EAS	Quant	rs5020946	4e-08	EastAsian	GCST003338	Waist-to-hip ratio adjusted for body mass index
glomerular filtration rate, serum creatinine measurement	http://www.ebi.ac.uk/efo/EFO_0005208, http://www.ebi.ac.uk/efo/EFO_0004518	ENSG00000116138.8	Adipose_Subcutaneous	0.941981136159135	118448	EUR	Quant	rs12124078	5e-09	European	GCST003401	Glomerular filtration rate in non diabetics (creatinine)
glomerular filtration rate, serum creatinine measurement	http://www.ebi.ac.uk/efo/EFO_0005208, http://www.ebi.ac.uk/efo/EFO_0004518	ENSG00000142494.9	Adipose_Subcutaneous	0.938465410089323	118448	EUR	Quant	rs2453580	3e-13	European	GCST003401	Glomerular filtration rate in non diabetics (creatinine)
glomerular filtration rate, serum creatinine measurement	http://www.ebi.ac.uk/efo/EFO_0005208, http://www.ebi.ac.uk/efo/EFO_0004518	ENSG00000259433.2	Adipose_Subcutaneous	0.972808067490962	118448	EUR	Quant	rs2453533	5e-41	European	GCST003401	Glomerular filtration rate in non diabetics (creatinine)
FEV/FEC ratio	http://www.ebi.ac.uk/efo/EFO_0004713	ENSG00000106392.6	Adipose_Subcutaneous	0.996715495295271	48943	EUR	Quant	rs10246303	2e-08	European	GCST004185	Lung function (FEV1/FVC)
FEV/FEC ratio	http://www.ebi.ac.uk/efo/EFO_0004713	ENSG00000108292.12	Adipose_Subcutaneous	0.986807972164941	48943	EUR	Quant	rs11658500	7e-11	European	GCST004185	Lung function (FEV1/FVC)
FEV/FEC ratio	http://www.ebi.ac.uk/efo/EFO_0004713	ENSG00000227450.2	Adipose_Subcutaneous	0.995719748599201	48943	EUR	Quant	rs11658500	7e-11	European	GCST004185	Lung function (FEV1/FVC)
FEV/FEC ratio	http://www.ebi.ac.uk/efo/EFO_0004713	ENSG00000090621.9	Adipose_Subcutaneous	0.973563623967688	48943	EUR	Quant	rs17513135	2e-16	European	GCST004185	Lung function (FEV1/FVC)
forced expiratory volume	http://www.ebi.ac.uk/efo/EFO_0004314	ENSG00000145868.12	Adipose_Subcutaneous	0.943830862526429	48943	EUR	Quant	rs7715901	2e-11	European	GCST004183	Lung function (FEV1)
forced expiratory volume	http://www.ebi.ac.uk/efo/EFO_0004314	ENSG00000112414.10	Adipose_Subcutaneous	0.934816801522617	48943	EUR	Quant	rs7753012	2e-10	European	GCST004183	Lung function (FEV1)
FEV/FEC ratio	http://www.ebi.ac.uk/efo/EFO_0004713	ENSG00000145868.12	Adipose_Subcutaneous	0.95398790998404	48943	EUR	Quant	rs7715901	8e-23	European	GCST004185	Lung function (FEV1/FVC)
alpha-linolenic acid measurement	http://www.ebi.ac.uk/efo/EFO_0007759	ENSG00000149485.12	Adipose_Subcutaneous	0.929750798504392	8866	EUR	Quant	rs102275	7e-64	European	GCST001180	Plasma omega-3 polyunsaturated fatty acid levels (alphalinolenic acid)
alpha-linolenic acid measurement	http://www.ebi.ac.uk/efo/EFO_0007759	ENSG00000149485.12	Adipose_Subcutaneous	0.955125911471481	8866	EUR	Quant	rs174536	1e-63	European	GCST001180	Plasma omega-3 polyunsaturated fatty acid levels (alphalinolenic acid)
alpha-linolenic acid measurement	http://www.ebi.ac.uk/efo/EFO_0007759	ENSG00000149485.12	Adipose_Subcutaneous	0.914487923456908	8866	EUR	Quant	rs1535	3e-63	European	GCST001180	Plasma omega-3 polyunsaturated fatty acid levels (alphalinolenic acid)
alpha-linolenic acid measurement	http://www.ebi.ac.uk/efo/EFO_0007759	ENSG00000149485.12	Adipose_Subcutaneous	0.965178646270302	8866	EUR	Quant	rs174547	3e-64	European	GCST001180	Plasma omega-3 polyunsaturated fatty acid levels (alphalinolenic acid)
alpha-linolenic acid measurement	http://www.ebi.ac.uk/efo/EFO_0007759	ENSG00000149485.12	Adipose_Subcutaneous	0.976470669359853	8866	EUR	Quant	rs4246215	9e-60	European	GCST001180	Plasma omega-3 polyunsaturated fatty acid levels (alphalinolenic acid)
eicosapentaenoic acid measurement	http://www.ebi.ac.uk/efo/EFO_0007760	ENSG00000149485.12	Adipose_Subcutaneous	0.964960425727136	8866	EUR	Quant	rs174550	1e-57	European	GCST001178	Plasma omega-3 polyunsaturated fatty acid level (eicosapentaenoic acid)
eicosapentaenoic acid measurement	http://www.ebi.ac.uk/efo/EFO_0007760	ENSG00000134825.9	Adipose_Subcutaneous	0.99203955223623	8866	EUR	Quant	rs174538	5e-58	European	GCST001178	Plasma omega-3 polyunsaturated fatty acid level (eicosapentaenoic acid)
eicosapentaenoic acid measurement	http://www.ebi.ac.uk/efo/EFO_0007760	ENSG00000149485.12	Adipose_Subcutaneous	0.930217706706661	8866	EUR	Quant	rs174535	6e-58	European	GCST001178	Plasma omega-3 polyunsaturated fatty acid level (eicosapentaenoic acid)
eicosapentaenoic acid measurement	http://www.ebi.ac.uk/efo/EFO_0007760	ENSG00000149485.12	Adipose_Subcutaneous	0.976469857112744	8866	EUR	Quant	rs4246215	6e-55	European	GCST001178	Plasma omega-3 polyunsaturated fatty acid level (eicosapentaenoic acid)
docosapentaenoic acid measurement	http://www.ebi.ac.uk/efo/EFO_0006809	ENSG00000149485.12	Adipose_Subcutaneous	0.935578023743998	8866	EUR	Quant	rs102275	8e-153	European	GCST001179	Plasma omega-3 polyunsaturated fatty acid levels (docosapentaenoic acid)
docosapentaenoic acid measurement	http://www.ebi.ac.uk/efo/EFO_0006809	ENSG00000149485.12	Adipose_Subcutaneous	0.915233195807881	8866	EUR	Quant	rs174535	1e-151	European	GCST001179	Plasma omega-3 polyunsaturated fatty acid levels (docosapentaenoic acid)
docosapentaenoic acid measurement	http://www.ebi.ac.uk/efo/EFO_0006809	ENSG00000149485.12	Adipose_Subcutaneous	0.976471169336789	8866	EUR	Quant	rs4246215	1e-139	European	GCST001179	Plasma omega-3 polyunsaturated fatty acid levels (docosapentaenoic acid)
docosapentaenoic acid measurement	http://www.ebi.ac.uk/efo/EFO_0006809	ENSG00000149485.12	Adipose_Subcutaneous	0.966661441300253	8866	EUR	Quant	rs174547	4e-154	European	GCST001179	Plasma omega-3 polyunsaturated fatty acid levels (docosapentaenoic acid)
high density lipoprotein cholesterol measurement	http://www.ebi.ac.uk/efo/EFO_0004612	ENSG00000087237.6	Adipose_Subcutaneous	0.973885906996469	25169	EAS	Quant	rs3764261	1e-29	EastAsian	GCST004234	HDL cholesterol levels
optic cup area measurement	http://www.ebi.ac.uk/efo/EFO_0006940	ENSG00000142599.13	Adipose_Subcutaneous	0.958106234159286	22484	EUR	Quant	rs2252865	1e-09	European	GCST004137	Optic cup area
optic cup area measurement	http://www.ebi.ac.uk/efo/EFO_0006940	ENSG00000100106.15	Adipose_Subcutaneous	0.970064084964462	22484	EUR	Quant	rs1074407	2e-08	European	GCST004137	Optic cup area
prostate specific antigen measurement	http://www.ebi.ac.uk/efo/EFO_0004624	ENSG00000177311.6	Adipose_Subcutaneous	0.979202266705749	28503	EUR	Quant	rs1991431	3e-11	European	GCST004094	Prostate-specific antigen levels (conditioned on lead SNPs)
leukocyte count	http://www.ebi.ac.uk/efo/EFO_0004308	ENSG00000008838.13	Adipose_Subcutaneous	0.941010384767499	11809	AMR	Quant	rs4794822	4e-10	Americas	GCST004126	White blood cell count
neutrophil count	http://www.ebi.ac.uk/efo/EFO_0004833	ENSG00000008838.13	Adipose_Subcutaneous	0.949355297174349	11809	AMR	Quant	rs8078723	8e-09	Americas	GCST004128	White blood cell count (neutrophil)
systolic blood pressure	http://www.ebi.ac.uk/efo/EFO_0006335	ENSG00000138175.8	Adipose_Subcutaneous	0.982256853742617	18422	EAS	Quant	rs4919669	3e-08	EastAsian	GCST004257	Systolic blood pressure (long-term average)
diastolic blood pressure	http://www.ebi.ac.uk/efo/EFO_0006336	ENSG00000213277.3	Adipose_Subcutaneous	0.909074348420376	18422	EAS	Quant	rs4409766	8e-09	EastAsian	GCST004258	Diastolic blood pressure (long-term average)
mean arterial pressure	http://www.ebi.ac.uk/efo/EFO_0006340	ENSG00000138175.8	Adipose_Subcutaneous	0.982256853742617	18422	EAS	Quant	rs4919669	3e-08	EastAsian	GCST004259	Mean arterial pressure (long-term average)
mean arterial pressure	http://www.ebi.ac.uk/efo/EFO_0006340	ENSG00000213277.3	Adipose_Subcutaneous	0.921553701289323	18422	EAS	Quant	rs4409766	1e-11	EastAsian	GCST004259	Mean arterial pressure (long-term average)
ankylosing spondylitis	http://www.ebi.ac.uk/efo/EFO_0003898	ENSG00000248734.2	Adipose_Subcutaneous	0.987166823693058	11802	EUR	CC	rs30187	2e-27	European	GCST001149	Ankylosing spondylitis
ankylosing spondylitis	http://www.ebi.ac.uk/efo/EFO_0003898	ENSG00000141279.11	Adipose_Subcutaneous	0.948620173793356	11802	EUR	CC	rs8070463	5e-08	European	GCST001149	Ankylosing spondylitis
gut microbiome measurement	http://www.ebi.ac.uk/efo/EFO_0007874	ENSG00000038532.10	Adipose_Subcutaneous	0.957494046542295	1812	EUR	Quant	rs12931878	5e-08	European	GCST003876	Gut microbiota (beta diversity)
gut microbiome measurement	http://www.ebi.ac.uk/efo/EFO_0007874	ENSG00000263013.1	Adipose_Subcutaneous	0.986303617796685	1812	EUR	Quant	rs12931878	5e-08	European	GCST003876	Gut microbiota (beta diversity)
QRS complex, QRS duration	http://www.ebi.ac.uk/efo/EFO_0005054, http://www.ebi.ac.uk/efo/EFO_0005055	ENSG00000149485.12	Adipose_Subcutaneous	0.905886559996646	60255	EUR	Quant	rs174577	4e-11	European	GCST003844	QRS duration
QRS amplitude, QRS complex	http://www.ebi.ac.uk/efo/EFO_0007742, http://www.ebi.ac.uk/efo/EFO_0005054	ENSG00000115935.12	Adipose_Subcutaneous	0.987897607118908	48632	EUR	Quant	rs1991601	6e-09	European	GCST003872	QRS complex (12-leadsum)
gut microbiome measurement	http://www.ebi.ac.uk/efo/EFO_0007874	ENSG00000225521.1	Adipose_Subcutaneous	0.94490271553006	984	EUR	Quant	rs7605872	4e-08	European	GCST003855	Gut microbiota (bacterial taxa)
gut microbiome measurement, taxonomic microbiome measurement	http://www.ebi.ac.uk/efo/EFO_0007874, http://www.ebi.ac.uk/efo/EFO_0007883	ENSG00000155666.7	Adipose_Subcutaneous	0.950765931767263	1812	EUR	Quant	rs12149695	2e-09	European	GCST003875	Gut microbiota (bacterial taxa)
gut microbiome measurement, taxonomic microbiome measurement	http://www.ebi.ac.uk/efo/EFO_0007874, http://www.ebi.ac.uk/efo/EFO_0007883	ENSG00000116786.7	Adipose_Subcutaneous	0.98625786080144	1812	EUR	Quant	rs938295	2e-08	European	GCST003875	Gut microbiota (bacterial taxa)
neuroticism measurement	http://www.ebi.ac.uk/efo/EFO_0007660	ENSG00000100393.9	Adipose_Subcutaneous	0.948545377978739	122867	EUR	Quant	rs9611519	9e-09	European	GCST004017	Neuroticism
age at voice drop	http://www.ebi.ac.uk/efo/EFO_0007888	ENSG00000109944.6	Adipose_Subcutaneous	0.961889107185339	55871	EUR	Quant	rs7110373	2e-13	European	GCST003994	Age at voice drop
total cholesterol measurement, diastolic blood pressure, triglyceride measurement, systolic blood pressure, hematocrit, ventricular rate measurement, glucose measurement, body mass index, high density lipoprotein cholesterol measurement	http://www.ebi.ac.uk/efo/EFO_0004574, http://www.ebi.ac.uk/efo/EFO_0006336, http://www.ebi.ac.uk/efo/EFO_0004530, http://www.ebi.ac.uk/efo/EFO_0006335, http://www.ebi.ac.uk/efo/EFO_0004348, http://www.ebi.ac.uk/efo/EFO_0007928, http://www.ebi.ac.uk/efo/EFO_0004468, http://www.ebi.ac.uk/efo/EFO_0004340, http://www.ebi.ac.uk/efo/EFO_0004612	ENSG00000149485.12	Adipose_Subcutaneous	0.962934064617111	9618	EUR	Quant	rs174547	1e-29	European	GCST004046	Age-related disease endophenotypes
total cholesterol measurement, diastolic blood pressure, triglyceride measurement, systolic blood pressure, hematocrit, ventricular rate measurement, glucose measurement, body mass index, high density lipoprotein cholesterol measurement	http://www.ebi.ac.uk/efo/EFO_0004574, http://www.ebi.ac.uk/efo/EFO_0006336, http://www.ebi.ac.uk/efo/EFO_0004530, http://www.ebi.ac.uk/efo/EFO_0006335, http://www.ebi.ac.uk/efo/EFO_0004348, http://www.ebi.ac.uk/efo/EFO_0007928, http://www.ebi.ac.uk/efo/EFO_0004468, http://www.ebi.ac.uk/efo/EFO_0004340, http://www.ebi.ac.uk/efo/EFO_0004612	ENSG00000087237.6	Adipose_Subcutaneous	0.977461032637214	9618	EUR	Quant	rs247617	4e-165	European	GCST004046	Age-related disease endophenotypes
total cholesterol measurement, diastolic blood pressure, triglyceride measurement, systolic blood pressure, hematocrit, ventricular rate measurement, glucose measurement, body mass index, high density lipoprotein cholesterol measurement	http://www.ebi.ac.uk/efo/EFO_0004574, http://www.ebi.ac.uk/efo/EFO_0006336, http://www.ebi.ac.uk/efo/EFO_0004530, http://www.ebi.ac.uk/efo/EFO_0006335, http://www.ebi.ac.uk/efo/EFO_0004348, http://www.ebi.ac.uk/efo/EFO_0007928, http://www.ebi.ac.uk/efo/EFO_0004468, http://www.ebi.ac.uk/efo/EFO_0004340, http://www.ebi.ac.uk/efo/EFO_0004612	ENSG00000009954.6	Adipose_Subcutaneous	0.965430392202916	9618	EUR	Quant	rs799165	8e-19	European	GCST004046	Age-related disease endophenotypes
breast size	http://www.ebi.ac.uk/efo/EFO_0004884	ENSG00000183154.1	Adipose_Subcutaneous	0.941160240236415	33790	EUR	Quant	rs10110651	7e-31	European	GCST003985	Breast size
breast size	http://www.ebi.ac.uk/efo/EFO_0004884	ENSG00000183779.5	Adipose_Subcutaneous	0.987343971727793	33790	EUR	Quant	rs10110651	7e-31	European	GCST003985	Breast size
breast size	http://www.ebi.ac.uk/efo/EFO_0004884	ENSG00000254038.1	Adipose_Subcutaneous	0.989046668737849	33790	EUR	Quant	rs10110651	7e-31	European	GCST003985	Breast size
age at menarche	http://www.ebi.ac.uk/efo/EFO_0004703	ENSG00000109944.6	Adipose_Subcutaneous	0.981715471303487	76831	EUR	Quant	rs7113019	7e-12	European	GCST003993	Menarche (age at onset)
synophrys measurement	http://www.ebi.ac.uk/efo/EFO_0007906	ENSG00000158813.13	Adipose_Subcutaneous	0.914997810749441	69284	EUR	Quant	rs2804362	9e-36	European	GCST003996	Monobrow
asthma	http://www.ebi.ac.uk/efo/EFO_0000270	ENSG00000197728.5	Adipose_Subcutaneous	0.944298290873383	4836	EAS	CC	rs1701704	2e-13	EastAsian	GCST001183	Asthma
synophrys measurement	http://www.ebi.ac.uk/efo/EFO_0007906	ENSG00000136944.13	Adipose_Subcutaneous	0.98925357201344	69284	EUR	Quant	rs3829849	1e-15	European	GCST003996	Monobrow
synophrys measurement	http://www.ebi.ac.uk/efo/EFO_0007906	ENSG00000140995.12	Adipose_Subcutaneous	0.982464135255967	69284	EUR	Quant	rs78498439	7e-14	European	GCST003996	Monobrow
scoliosis	http://www.ebi.ac.uk/efo/EFO_0004273	ENSG00000112414.10	Adipose_Subcutaneous	0.94814959777684	2506	EAS	CC	rs6570507	4e-12	EastAsian	GCST002020	Scoliosis
synophrys measurement	http://www.ebi.ac.uk/efo/EFO_0007906	ENSG00000052850.5	Adipose_Subcutaneous	0.998976717921734	69284	EUR	Quant	rs66716358	8e-13	European	GCST003996	Monobrow
intraocular pressure measurement	http://www.ebi.ac.uk/efo/EFO_0004695	ENSG00000075420.8	Adipose_Subcutaneous	0.931930801516491	29578	EUR	Quant	rs7635832	3e-12	European	GCST004074	Intraocular pressure
intraocular pressure measurement	http://www.ebi.ac.uk/efo/EFO_0004695	ENSG00000075420.8	Adipose_Subcutaneous	0.931932143131641	29578	EUR	Quant	rs7635832	7e-13	European	GCST004074	Intraocular pressure
intraocular pressure measurement	http://www.ebi.ac.uk/efo/EFO_0004695	ENSG00000143183.12	Adipose_Subcutaneous	0.964140548509402	29578	EUR	Quant	rs10918274	2e-12	European	GCST004074	Intraocular pressure
intraocular pressure measurement	http://www.ebi.ac.uk/efo/EFO_0004695	ENSG00000224358.1	Adipose_Subcutaneous	0.918873769354199	29578	EUR	Quant	rs10918274	2e-12	European	GCST004074	Intraocular pressure
intraocular pressure measurement	http://www.ebi.ac.uk/efo/EFO_0004695	ENSG00000143183.12	Adipose_Subcutaneous	0.964106687853756	29578	EUR	Quant	rs10918274	6e-12	European	GCST004074	Intraocular pressure
intraocular pressure measurement	http://www.ebi.ac.uk/efo/EFO_0004695	ENSG00000224358.1	Adipose_Subcutaneous	0.918801651392221	29578	EUR	Quant	rs10918274	6e-12	European	GCST004074	Intraocular pressure
body mass index	http://www.ebi.ac.uk/efo/EFO_0004340	ENSG00000136944.13	Adipose_Subcutaneous	0.98884489893122	34744	EUR	Quant	rs3829849	9e-09	European	GCST003177	Childhood body mass index
fibrinogen measurement	http://www.ebi.ac.uk/efo/EFO_0004623	ENSG00000136689.14	Adipose_Subcutaneous	0.963163086576238	120246	EUR	Quant	rs6734238	7e-30	European	GCST003194	Fibrinogen levels
fibrinogen measurement	http://www.ebi.ac.uk/efo/EFO_0004623	ENSG00000178209.10	Adipose_Subcutaneous	0.923408095358694	120246	EUR	Quant	rs11780978	6e-10	European	GCST003194	Fibrinogen levels
fibrinogen measurement	http://www.ebi.ac.uk/efo/EFO_0004623	ENSG00000251322.3	Adipose_Subcutaneous	0.964755944135942	120246	EUR	Quant	rs75347843	2e-10	European	GCST003194	Fibrinogen levels
fibrinogen measurement	http://www.ebi.ac.uk/efo/EFO_0004623	ENSG00000107798.13	Adipose_Subcutaneous	0.976847216753548	120246	EUR	Quant	rs2250644	2e-08	European	GCST003194	Fibrinogen levels
fibrinogen measurement	http://www.ebi.ac.uk/efo/EFO_0004623	ENSG00000089558.4	Adipose_Subcutaneous	0.970194762016465	120246	EUR	Quant	rs7224737	6e-09	European	GCST003194	Fibrinogen levels
fibrinogen measurement	http://www.ebi.ac.uk/efo/EFO_0004623	ENSG00000108774.10	Adipose_Subcutaneous	0.97183554725907	120246	EUR	Quant	rs7224737	6e-09	European	GCST003194	Fibrinogen levels
magnesium measurement	http://www.ebi.ac.uk/efo/EFO_0004845	ENSG00000160766.10	Adipose_Subcutaneous	0.955338080174433	2737	AFR	Quant	rs4072037	9e-12	African	GCST002933	Magnesium levels
magnesium measurement	http://www.ebi.ac.uk/efo/EFO_0004845	ENSG00000236263.1	Adipose_Subcutaneous	0.90251652481539	2737	AFR	Quant	rs4072037	9e-12	African	GCST002933	Magnesium levels
urinary metabolite measurement	http://www.ebi.ac.uk/efo/EFO_0005116	ENSG00000198130.10	Adipose_Subcutaneous	0.974377910149557	3861	EUR	Quant	rs13006833	2e-20	European	GCST003119	Urinary metabolites
body height	http://www.ebi.ac.uk/efo/EFO_0004339	ENSG00000112414.10	Adipose_Subcutaneous	0.907301748691283	15821	EUR	Quant	rs4896582	2e-18	European	GCST000176	Height
B-cell acute lymphoblastic leukemia	http://www.ebi.ac.uk/efo/EFO_0000094	ENSG00000150867.9	Adipose_Subcutaneous	0.965013291992851	6381	EUR	CC	rs2230469	2e-09	European	GCST002158	Acute lymphoblastic leukemia (B-cell precursor)
body height	http://www.ebi.ac.uk/efo/EFO_0004339	ENSG00000177311.6	Adipose_Subcutaneous	0.98472793372389	15821	EUR	Quant	rs724016	8e-22	European	GCST000176	Height
fatty acid measurement	http://www.ebi.ac.uk/efo/EFO_0005110	ENSG00000149485.12	Adipose_Subcutaneous	0.915703190629335	8961	EUR	Quant	rs102275	1e-20	European	GCST001840	Stearic acid (18:0) levels
fatty acid measurement	http://www.ebi.ac.uk/efo/EFO_0005110	ENSG00000122481.12	Adipose_Subcutaneous	0.973853384102653	8961	EUR	Quant	rs6671200	2e-15	European	GCST001840	Stearic acid (18:0) levels
body height	http://www.ebi.ac.uk/efo/EFO_0004339	ENSG00000177311.6	Adipose_Subcutaneous	0.984329389698608	30968	EUR	Quant	rs6763931	1e-27	European	GCST000175	Height
body height	http://www.ebi.ac.uk/efo/EFO_0004339	ENSG00000198860.7	Adipose_Subcutaneous	0.960505969390537	30968	EUR	Quant	rs2274432	8e-09	European	GCST000175	Height
body height	http://www.ebi.ac.uk/efo/EFO_0004339	ENSG00000112414.10	Adipose_Subcutaneous	0.958496153045619	30968	EUR	Quant	rs3748069	5e-14	European	GCST000175	Height
rheumatoid arthritis	http://www.ebi.ac.uk/efo/EFO_0000685	ENSG00000204287.9	Adipose_Subcutaneous	0.978299227576124	3000	EUR	CC	rs12194148	5e-58	European	GCST000917	Rheumatoid arthritis
rheumatoid arthritis	http://www.ebi.ac.uk/efo/EFO_0000685	ENSG00000225914.1	Adipose_Subcutaneous	0.920305782262994	3000	EUR	CC	rs12194148	5e-58	European	GCST000917	Rheumatoid arthritis
glycerophospholipid measurement, blood metabolite measurement	http://www.ebi.ac.uk/efo/EFO_0007630, http://www.ebi.ac.uk/efo/EFO_0005664	ENSG00000099194.5	Adipose_Subcutaneous	0.999342212526611	7478	EUR	Quant	rs603424	9e-19	European	GCST002965	Glycerophospholipid levels
glycerophospholipid measurement, blood metabolite measurement	http://www.ebi.ac.uk/efo/EFO_0007630, http://www.ebi.ac.uk/efo/EFO_0005664	ENSG00000149485.12	Adipose_Subcutaneous	0.956170557158247	7478	EUR	Quant	rs174536	5e-59	European	GCST002965	Glycerophospholipid levels
glycerophospholipid measurement, blood metabolite measurement	http://www.ebi.ac.uk/efo/EFO_0007630, http://www.ebi.ac.uk/efo/EFO_0005664	ENSG00000149485.12	Adipose_Subcutaneous	0.959214277667903	7478	EUR	Quant	rs174537	3e-19	European	GCST002965	Glycerophospholipid levels
glycerophospholipid measurement, blood metabolite measurement	http://www.ebi.ac.uk/efo/EFO_0007630, http://www.ebi.ac.uk/efo/EFO_0005664	ENSG00000149485.12	Adipose_Subcutaneous	0.917780906910861	7478	EUR	Quant	rs102275	2e-42	European	GCST002965	Glycerophospholipid levels
glycerophospholipid measurement, blood metabolite measurement	http://www.ebi.ac.uk/efo/EFO_0007630, http://www.ebi.ac.uk/efo/EFO_0005664	ENSG00000149485.12	Adipose_Subcutaneous	0.913977268939511	7478	EUR	Quant	rs102275	3e-37	European	GCST002965	Glycerophospholipid levels
glycerophospholipid measurement, blood metabolite measurement	http://www.ebi.ac.uk/efo/EFO_0007630, http://www.ebi.ac.uk/efo/EFO_0005664	ENSG00000149485.12	Adipose_Subcutaneous	0.933441726330583	7478	EUR	Quant	rs102275	1e-82	European	GCST002965	Glycerophospholipid levels
glycerophospholipid measurement, blood metabolite measurement	http://www.ebi.ac.uk/efo/EFO_0007630, http://www.ebi.ac.uk/efo/EFO_0005664	ENSG00000149485.12	Adipose_Subcutaneous	0.926378933708917	7478	EUR	Quant	rs102275	1e-55	European	GCST002965	Glycerophospholipid levels
glycerophospholipid measurement, blood metabolite measurement	http://www.ebi.ac.uk/efo/EFO_0007630, http://www.ebi.ac.uk/efo/EFO_0005664	ENSG00000149485.12	Adipose_Subcutaneous	0.919156449062267	7478	EUR	Quant	rs102275	3e-44	European	GCST002965	Glycerophospholipid levels
glycerophospholipid measurement, blood metabolite measurement	http://www.ebi.ac.uk/efo/EFO_0007630, http://www.ebi.ac.uk/efo/EFO_0005664	ENSG00000149485.12	Adipose_Subcutaneous	0.914793859279599	7478	EUR	Quant	rs102275	2e-38	European	GCST002965	Glycerophospholipid levels
glycerophospholipid measurement, blood metabolite measurement	http://www.ebi.ac.uk/efo/EFO_0007630, http://www.ebi.ac.uk/efo/EFO_0005664	ENSG00000149485.12	Adipose_Subcutaneous	0.912280360285492	7478	EUR	Quant	rs102275	2e-34	European	GCST002965	Glycerophospholipid levels
glycerophospholipid measurement, blood metabolite measurement	http://www.ebi.ac.uk/efo/EFO_0007630, http://www.ebi.ac.uk/efo/EFO_0005664	ENSG00000149485.12	Adipose_Subcutaneous	0.9170210763336	7478	EUR	Quant	rs102275	2e-41	European	GCST002965	Glycerophospholipid levels
glycerophospholipid measurement, blood metabolite measurement	http://www.ebi.ac.uk/efo/EFO_0007630, http://www.ebi.ac.uk/efo/EFO_0005664	ENSG00000149485.12	Adipose_Subcutaneous	0.965879160000564	7478	EUR	Quant	rs174546	3e-95	European	GCST002965	Glycerophospholipid levels
glycerophospholipid measurement, blood metabolite measurement	http://www.ebi.ac.uk/efo/EFO_0007630, http://www.ebi.ac.uk/efo/EFO_0005664	ENSG00000149485.12	Adipose_Subcutaneous	0.960648762238084	7478	EUR	Quant	rs174546	6e-20	European	GCST002965	Glycerophospholipid levels
glycerophospholipid measurement, blood metabolite measurement	http://www.ebi.ac.uk/efo/EFO_0007630, http://www.ebi.ac.uk/efo/EFO_0005664	ENSG00000149485.12	Adipose_Subcutaneous	0.966832860721945	7478	EUR	Quant	rs174547	2e-175	European	GCST002965	Glycerophospholipid levels
glycerophospholipid measurement, blood metabolite measurement	http://www.ebi.ac.uk/efo/EFO_0007630, http://www.ebi.ac.uk/efo/EFO_0005664	ENSG00000149485.12	Adipose_Subcutaneous	0.964051213419558	7478	EUR	Quant	rs174547	2e-40	European	GCST002965	Glycerophospholipid levels
glycerophospholipid measurement, blood metabolite measurement	http://www.ebi.ac.uk/efo/EFO_0007630, http://www.ebi.ac.uk/efo/EFO_0005664	ENSG00000149485.12	Adipose_Subcutaneous	0.966511892948181	7478	EUR	Quant	rs174547	9e-141	European	GCST002965	Glycerophospholipid levels
glycerophospholipid measurement, blood metabolite measurement	http://www.ebi.ac.uk/efo/EFO_0007630, http://www.ebi.ac.uk/efo/EFO_0005664	ENSG00000149485.12	Adipose_Subcutaneous	0.966803741873097	7478	EUR	Quant	rs174547	9e-172	European	GCST002965	Glycerophospholipid levels
glycerophospholipid measurement, blood metabolite measurement	http://www.ebi.ac.uk/efo/EFO_0007630, http://www.ebi.ac.uk/efo/EFO_0005664	ENSG00000149485.12	Adipose_Subcutaneous	0.96418220064477	7478	EUR	Quant	rs174547	3e-42	European	GCST002965	Glycerophospholipid levels
glycerophospholipid measurement, blood metabolite measurement	http://www.ebi.ac.uk/efo/EFO_0007630, http://www.ebi.ac.uk/efo/EFO_0005664	ENSG00000149485.12	Adipose_Subcutaneous	0.965663506583649	7478	EUR	Quant	rs174547	5e-84	European	GCST002965	Glycerophospholipid levels
glycerophospholipid measurement, blood metabolite measurement	http://www.ebi.ac.uk/efo/EFO_0007630, http://www.ebi.ac.uk/efo/EFO_0005664	ENSG00000149485.12	Adipose_Subcutaneous	0.965344936561674	7478	EUR	Quant	rs174547	2e-70	European	GCST002965	Glycerophospholipid levels
glycerophospholipid measurement, blood metabolite measurement	http://www.ebi.ac.uk/efo/EFO_0007630, http://www.ebi.ac.uk/efo/EFO_0005664	ENSG00000149485.12	Adipose_Subcutaneous	0.963363614295933	7478	EUR	Quant	rs174550	4e-33	European	GCST002965	Glycerophospholipid levels
glycerophospholipid measurement, blood metabolite measurement	http://www.ebi.ac.uk/efo/EFO_0007630, http://www.ebi.ac.uk/efo/EFO_0005664	ENSG00000149485.12	Adipose_Subcutaneous	0.981442368702102	7478	EUR	Quant	rs174555	1e-35	European	GCST002965	Glycerophospholipid levels
glycerophospholipid measurement, blood metabolite measurement	http://www.ebi.ac.uk/efo/EFO_0007630, http://www.ebi.ac.uk/efo/EFO_0005664	ENSG00000134824.9	Adipose_Subcutaneous	0.99714436641627	7478	EUR	Quant	rs968567	1e-18	European	GCST002965	Glycerophospholipid levels
glycerophospholipid measurement, blood metabolite measurement	http://www.ebi.ac.uk/efo/EFO_0007630, http://www.ebi.ac.uk/efo/EFO_0005664	ENSG00000149485.12	Adipose_Subcutaneous	0.949200009590837	7478	EUR	Quant	rs1535	8e-18	European	GCST002965	Glycerophospholipid levels
glycerophospholipid measurement, blood metabolite measurement	http://www.ebi.ac.uk/efo/EFO_0007630, http://www.ebi.ac.uk/efo/EFO_0005664	ENSG00000149485.12	Adipose_Subcutaneous	0.933929091525521	7478	EUR	Quant	rs1535	8e-48	European	GCST002965	Glycerophospholipid levels
blood metabolite measurement, amino acid measurement	http://www.ebi.ac.uk/efo/EFO_0005664, http://www.ebi.ac.uk/efo/EFO_0005134	ENSG00000176422.10	Adipose_Subcutaneous	0.984358032163959	7478	EUR	Quant	rs2657879	2e-14	European	GCST002966	Amino acid levels
sphingolipid measurement, blood metabolite measurement	http://www.ebi.ac.uk/efo/EFO_0004622, http://www.ebi.ac.uk/efo/EFO_0005664	ENSG00000149485.12	Adipose_Subcutaneous	0.9564738870582	7478	EUR	Quant	rs174547	5e-12	European	GCST002964	Sphingolipid levels
acylcarnitine measurement, blood metabolite measurement	http://www.ebi.ac.uk/efo/EFO_0005059, http://www.ebi.ac.uk/efo/EFO_0005664	ENSG00000271817.1	Adipose_Subcutaneous	0.991561971515548	7478	EUR	Quant	rs8396	2e-18	European	GCST002961	Acylcarnitine levels
acylcarnitine measurement, blood metabolite measurement	http://www.ebi.ac.uk/efo/EFO_0005059, http://www.ebi.ac.uk/efo/EFO_0005664	ENSG00000171497.4	Adipose_Subcutaneous	0.935945230138637	7478	EUR	Quant	rs8396	3e-14	European	GCST002961	Acylcarnitine levels
acylcarnitine measurement, blood metabolite measurement	http://www.ebi.ac.uk/efo/EFO_0005059, http://www.ebi.ac.uk/efo/EFO_0005664	ENSG00000271817.1	Adipose_Subcutaneous	0.990750060522122	7478	EUR	Quant	rs8396	3e-14	European	GCST002961	Acylcarnitine levels
acylcarnitine measurement, blood metabolite measurement	http://www.ebi.ac.uk/efo/EFO_0005059, http://www.ebi.ac.uk/efo/EFO_0005664	ENSG00000233006.2	Adipose_Subcutaneous	0.938996660283355	7478	EUR	Quant	rs270602	2e-15	European	GCST002961	Acylcarnitine levels
sphingolipid measurement, blood metabolite measurement	http://www.ebi.ac.uk/efo/EFO_0004622, http://www.ebi.ac.uk/efo/EFO_0005664	ENSG00000090661.7	Adipose_Subcutaneous	0.977963292894772	7478	EUR	Quant	rs12610250	1e-25	European	GCST002964	Sphingolipid levels
sphingolipid measurement, blood metabolite measurement	http://www.ebi.ac.uk/efo/EFO_0004622, http://www.ebi.ac.uk/efo/EFO_0005664	ENSG00000090661.7	Adipose_Subcutaneous	0.985420799852175	7478	EUR	Quant	rs12610250	1e-21	European	GCST002964	Sphingolipid levels
sphingolipid measurement, blood metabolite measurement	http://www.ebi.ac.uk/efo/EFO_0004622, http://www.ebi.ac.uk/efo/EFO_0005664	ENSG00000149485.12	Adipose_Subcutaneous	0.955612586196868	7478	EUR	Quant	rs174547	6e-11	European	GCST002964	Sphingolipid levels
hair color	http://www.ebi.ac.uk/efo/EFO_0003924	ENSG00000003249.9	Adipose_Subcutaneous	0.917140214210024	7091	EUR	Quant	rs146972365	1e-11	European	GCST003022	Light vs. dark hair color
hair color	http://www.ebi.ac.uk/efo/EFO_0003924	ENSG00000003249.9	Adipose_Subcutaneous	0.918357968454209	7091	EUR	Quant	rs146972365	5e-10	European	GCST003021	Brown vs. non-brown hair color
glomerular filtration rate, serum creatinine measurement	http://www.ebi.ac.uk/efo/EFO_0005208, http://www.ebi.ac.uk/efo/EFO_0004518	ENSG00000116138.8	Adipose_Subcutaneous	0.942001402062272	133413	EUR	Quant	rs1800615	2e-09	European	GCST003372	Glomerular filtration rate (creatinine)
glomerular filtration rate, serum creatinine measurement	http://www.ebi.ac.uk/efo/EFO_0005208, http://www.ebi.ac.uk/efo/EFO_0004518	ENSG00000259433.2	Adipose_Subcutaneous	0.973459247245505	133413	EUR	Quant	rs2467853	1e-42	European	GCST003372	Glomerular filtration rate (creatinine)
glomerular filtration rate, serum creatinine measurement	http://www.ebi.ac.uk/efo/EFO_0005208, http://www.ebi.ac.uk/efo/EFO_0004518	ENSG00000142494.9	Adipose_Subcutaneous	0.935954737959051	133413	EUR	Quant	rs2453580	3e-11	European	GCST003372	Glomerular filtration rate (creatinine)
schizophrenia	http://www.ebi.ac.uk/efo/EFO_0000692	ENSG00000177854.7	Adipose_Subcutaneous	0.976336143738686	2506	EAS	CC	rs2269372	4e-08	EastAsian	GCST002190	Schizophrenia
chronic lymphocytic leukemia	http://www.ebi.ac.uk/efo/EFO_0000095	ENSG00000030110.8	Adipose_Subcutaneous	0.996450007642727	8400	EUR	CC	rs210142	5e-08	European	GCST002073	Chronic lymphocytic leukemia
reasoning	http://www.ebi.ac.uk/efo/EFO_0004350	ENSG00000100197.16	Adipose_Subcutaneous	0.959827508807904	36035	EUR	Quant	rs2142694	7e-12	European	GCST003498	Verbal-numerical reasoning
reasoning	http://www.ebi.ac.uk/efo/EFO_0004350	ENSG00000198951.7	Adipose_Subcutaneous	0.936330507426633	36035	EUR	Quant	rs2142694	7e-12	European	GCST003498	Verbal-numerical reasoning
high density lipoprotein cholesterol measurement	http://www.ebi.ac.uk/efo/EFO_0004612	ENSG00000087237.6	Adipose_Subcutaneous	0.975258574012447	62166	EUR	Quant	rs17231506	6.99999998443113e-316	European	GCST002899	HDL cholesterol
high density lipoprotein cholesterol measurement	http://www.ebi.ac.uk/efo/EFO_0004612	ENSG00000174595.4	Adipose_Subcutaneous	0.970193808831151	62166	EUR	Quant	rs13241165	8e-10	European	GCST002899	HDL cholesterol
high density lipoprotein cholesterol measurement	http://www.ebi.ac.uk/efo/EFO_0004612	ENSG00000155158.16	Adipose_Subcutaneous	0.990871566250772	62166	EUR	Quant	rs540885	5e-10	European	GCST002899	HDL cholesterol
high density lipoprotein cholesterol measurement	http://www.ebi.ac.uk/efo/EFO_0004612	ENSG00000213398.3	Adipose_Subcutaneous	0.934751980723088	62166	EUR	Quant	rs73591976	9e-26	European	GCST002899	HDL cholesterol
high density lipoprotein cholesterol measurement	http://www.ebi.ac.uk/efo/EFO_0004612	ENSG00000134575.5	Adipose_Subcutaneous	0.976607233478829	62166	EUR	Quant	rs7395581	2e-21	European	GCST002899	HDL cholesterol
high density lipoprotein cholesterol measurement	http://www.ebi.ac.uk/efo/EFO_0004612	ENSG00000115596.3	Adipose_Subcutaneous	0.970410514078186	62166	EUR	Quant	rs78058190	6e-12	European	GCST002899	HDL cholesterol
total cholesterol measurement	http://www.ebi.ac.uk/efo/EFO_0004574	ENSG00000015520.10	Adipose_Subcutaneous	0.967679114946774	62166	EUR	Quant	rs10260606	1e-11	European	GCST002896	Cholesterol, total
total cholesterol measurement	http://www.ebi.ac.uk/efo/EFO_0004574	ENSG00000149485.12	Adipose_Subcutaneous	0.960794238701124	62166	EUR	Quant	rs174554	5e-24	European	GCST002896	Cholesterol, total
total cholesterol measurement	http://www.ebi.ac.uk/efo/EFO_0004574	ENSG00000224497.1	Adipose_Subcutaneous	0.974624520043382	62166	EUR	Quant	rs6579245	1e-08	European	GCST002896	Cholesterol, total
triglyceride measurement	http://www.ebi.ac.uk/efo/EFO_0004530	ENSG00000224497.1	Adipose_Subcutaneous	0.976053970658742	62166	EUR	Quant	rs6120974	2e-08	European	GCST002897	Triglycerides
triglyceride measurement	http://www.ebi.ac.uk/efo/EFO_0004530	ENSG00000146374.9	Adipose_Subcutaneous	0.992560949376827	62166	EUR	Quant	rs72959041	5e-08	European	GCST002897	Triglycerides
triglyceride measurement	http://www.ebi.ac.uk/efo/EFO_0004530	ENSG00000087237.6	Adipose_Subcutaneous	0.973695406871493	62166	EUR	Quant	rs821840	2e-11	European	GCST002897	Triglycerides
triglyceride measurement	http://www.ebi.ac.uk/efo/EFO_0004530	ENSG00000009950.11	Adipose_Subcutaneous	0.975914023103475	62166	EUR	Quant	rs9638182	1e-40	European	GCST002897	Triglycerides
triglyceride measurement	http://www.ebi.ac.uk/efo/EFO_0004530	ENSG00000011523.9	Adipose_Subcutaneous	0.945555114702423	62166	EUR	Quant	rs2540948	7e-09	European	GCST002897	Triglycerides
low density lipoprotein cholesterol measurement	http://www.ebi.ac.uk/efo/EFO_0004611	ENSG00000149485.12	Adipose_Subcutaneous	0.962627285069113	58358	EUR	Quant	rs174551	2e-27	European	GCST002898	LDL cholesterol
low density lipoprotein cholesterol measurement	http://www.ebi.ac.uk/efo/EFO_0004611	ENSG00000087237.6	Adipose_Subcutaneous	0.976891552999908	58358	EUR	Quant	rs247617	2e-24	European	GCST002898	LDL cholesterol
low density lipoprotein cholesterol measurement	http://www.ebi.ac.uk/efo/EFO_0004611	ENSG00000015520.10	Adipose_Subcutaneous	0.999658087256912	58358	EUR	Quant	rs41279633	1e-10	European	GCST002898	LDL cholesterol
high density lipoprotein cholesterol measurement	http://www.ebi.ac.uk/efo/EFO_0004612	ENSG00000087237.6	Adipose_Subcutaneous	0.9735102625187	8344	EAS	Quant	rs3764261	2e-97	EastAsian	GCST003215	HDL cholesterol
total cholesterol measurement	http://www.ebi.ac.uk/efo/EFO_0004574	ENSG00000087237.6	Adipose_Subcutaneous	0.973975659650285	8344	EAS	Quant	rs3764261	1e-22	EastAsian	GCST003214	Cholesterol, total
lipoprotein A measurement	http://www.ebi.ac.uk/efo/EFO_0006925	ENSG00000146477.4	Adipose_Subcutaneous	0.939734700837709	2895	AFR	Quant	rs149565105	2e-34	African	GCST003127	Lipoprotein (a) levels
lipoprotein A measurement	http://www.ebi.ac.uk/efo/EFO_0006925	ENSG00000146477.4	Adipose_Subcutaneous	0.939873730918227	2895	AFR	Quant	rs185414370	3e-40	African	GCST003127	Lipoprotein (a) levels
bladder carcinoma	http://www.ebi.ac.uk/efo/EFO_0000292	ENSG00000174672.11	Adipose_Subcutaneous	0.952599014950866	18729	EUR	CC	rs907611	4e-08	European	GCST002243	Bladder cancer
Alzheimer's disease	http://www.ebi.ac.uk/efo/EFO_0000249	ENSG00000166924.4	Adipose_Subcutaneous	0.987410186607536	55134	EUR	CC	rs1476679	6e-10	European	GCST002245	Alzheimer's disease (late onset)
coronary heart disease	http://www.ebi.ac.uk/efo/EFO_0001645	ENSG00000228962.1	Adipose_Subcutaneous	0.978929564558257	6534	EAS	CC	rs9268402	3e-15	EastAsian	GCST001587	Coronary heart disease
wet macular degeneration	http://www.ebi.ac.uk/efo/EFO_0004683	ENSG00000204356.7	Adipose_Subcutaneous	0.982319635880688	5909	EUR	CC	rs641153	1e-17	European	GCST001579	Age-related macular degeneration (choroidal neovascularisation)
atrophic macular degeneration	http://www.ebi.ac.uk/efo/EFO_1001492	ENSG00000204356.7	Adipose_Subcutaneous	0.981584783277016	4953	EUR	CC	rs641153	2e-09	European	GCST001578	Age-related macular degeneration (geographic atrophy)
total iron binding capacity	http://www.ebi.ac.uk/efo/EFO_0006334	ENSG00000134825.9	Adipose_Subcutaneous	0.902147661713199	12586	AMR	Quant	rs174529	5e-08	Americas	GCST004571	Iron status biomarkers (total iron binding capacity)
total iron binding capacity	http://www.ebi.ac.uk/efo/EFO_0006334	ENSG00000149485.12	Adipose_Subcutaneous	0.945943716119109	12586	AMR	Quant	rs174529	5e-08	Americas	GCST004571	Iron status biomarkers (total iron binding capacity)
central nervous system cancer	http://www.ebi.ac.uk/efo/EFO_0000326	ENSG00000258366.3	Adipose_Subcutaneous	0.933825638491235	6811	EUR	CC	rs6010620	1e-10	European	GCST001633	Glioma
eosinophil percentage of leukocytes	http://www.ebi.ac.uk/efo/EFO_0007991	ENSG00000232912.1	Adipose_Subcutaneous	0.978013499458832	172378	EUR	Quant	rs159963	2e-19	European	GCST004600	Eosinophil percentage of white cells
eosinophil percentage of leukocytes	http://www.ebi.ac.uk/efo/EFO_0007991	ENSG00000168763.11	Adipose_Subcutaneous	0.918893631779432	172378	EUR	Quant	rs2579500	7e-39	European	GCST004600	Eosinophil percentage of white cells
eosinophil percentage of leukocytes	http://www.ebi.ac.uk/efo/EFO_0007991	ENSG00000204581.2	Adipose_Subcutaneous	0.970316507552944	172378	EUR	Quant	rs17484848	1e-30	European	GCST004600	Eosinophil percentage of white cells
eosinophil percentage of leukocytes	http://www.ebi.ac.uk/efo/EFO_0007991	ENSG00000196355.2	Adipose_Subcutaneous	0.987530409967126	172378	EUR	Quant	rs2078179	2e-54	European	GCST004600	Eosinophil percentage of white cells
eosinophil percentage of leukocytes	http://www.ebi.ac.uk/efo/EFO_0007991	ENSG00000231160.5	Adipose_Subcutaneous	0.987635170217956	172378	EUR	Quant	rs2078179	2e-54	European	GCST004600	Eosinophil percentage of white cells
eosinophil percentage of leukocytes	http://www.ebi.ac.uk/efo/EFO_0007991	ENSG00000030110.8	Adipose_Subcutaneous	0.99776168415106	172378	EUR	Quant	rs511515	3e-17	European	GCST004600	Eosinophil percentage of white cells
eosinophil percentage of leukocytes	http://www.ebi.ac.uk/efo/EFO_0007991	ENSG00000106178.2	Adipose_Subcutaneous	0.98713403129381	172378	EUR	Quant	rs6969965	1e-35	European	GCST004600	Eosinophil percentage of white cells
eosinophil percentage of leukocytes	http://www.ebi.ac.uk/efo/EFO_0007991	ENSG00000164604.8	Adipose_Subcutaneous	0.903613287873146	172378	EUR	Quant	rs12705849	9e-11	European	GCST004600	Eosinophil percentage of white cells
eosinophil percentage of leukocytes	http://www.ebi.ac.uk/efo/EFO_0007991	ENSG00000077420.11	Adipose_Subcutaneous	0.978291963612754	172378	EUR	Quant	rs3006802	2e-17	European	GCST004600	Eosinophil percentage of white cells
eosinophil percentage of leukocytes	http://www.ebi.ac.uk/efo/EFO_0007991	ENSG00000123411.10	Adipose_Subcutaneous	0.984201959932136	172378	EUR	Quant	rs10876864	4e-14	European	GCST004600	Eosinophil percentage of white cells
eosinophil percentage of leukocytes	http://www.ebi.ac.uk/efo/EFO_0007991	ENSG00000139531.8	Adipose_Subcutaneous	0.994281806568922	172378	EUR	Quant	rs10876864	4e-14	European	GCST004600	Eosinophil percentage of white cells
eosinophil percentage of leukocytes	http://www.ebi.ac.uk/efo/EFO_0007991	ENSG00000197728.5	Adipose_Subcutaneous	0.998207041330042	172378	EUR	Quant	rs10876864	4e-14	European	GCST004600	Eosinophil percentage of white cells
eosinophil percentage of leukocytes	http://www.ebi.ac.uk/efo/EFO_0007991	ENSG00000198740.4	Adipose_Subcutaneous	0.976973270633231	172378	EUR	Quant	rs34666276	5e-13	European	GCST004600	Eosinophil percentage of white cells
Sarcoidosis	http://www.orpha.net/ORDO/Orphanet_797	ENSG00000236935.1	Adipose_Subcutaneous	0.982669733453688	2139	EUR	CC	rs479777	3e-18	European	GCST001622	Sarcoidosis
eosinophil percentage of leukocytes	http://www.ebi.ac.uk/efo/EFO_0007991	ENSG00000167468.12	Adipose_Subcutaneous	0.988033402670108	172378	EUR	Quant	rs4807542	5e-15	European	GCST004600	Eosinophil percentage of white cells
eosinophil percentage of leukocytes	http://www.ebi.ac.uk/efo/EFO_0007991	ENSG00000100365.10	Adipose_Subcutaneous	0.953638366756021	172378	EUR	Quant	rs760517	4e-12	European	GCST004600	Eosinophil percentage of white cells
eosinophil count	http://www.ebi.ac.uk/efo/EFO_0004842	ENSG00000232912.1	Adipose_Subcutaneous	0.983630918760628	172275	EUR	Quant	rs159963	2e-12	European	GCST004606	Eosinophil counts
eosinophil count	http://www.ebi.ac.uk/efo/EFO_0004842	ENSG00000077420.11	Adipose_Subcutaneous	0.980316524283958	172275	EUR	Quant	rs3006802	1e-22	European	GCST004606	Eosinophil counts
eosinophil count	http://www.ebi.ac.uk/efo/EFO_0004842	ENSG00000149485.12	Adipose_Subcutaneous	0.979539743928783	172275	EUR	Quant	rs174549	2e-12	European	GCST004606	Eosinophil counts
eosinophil count	http://www.ebi.ac.uk/efo/EFO_0004842	ENSG00000149922.6	Adipose_Subcutaneous	0.999999885585466	172275	EUR	Quant	rs3809627	1e-17	European	GCST004606	Eosinophil counts
eosinophil count	http://www.ebi.ac.uk/efo/EFO_0004842	ENSG00000198740.4	Adipose_Subcutaneous	0.977363813264434	172275	EUR	Quant	rs9889262	1e-13	European	GCST004606	Eosinophil counts
polycystic ovary syndrome	http://www.ebi.ac.uk/efo/EFO_0000660	ENSG00000138039.10	Adipose_Subcutaneous	0.972145607212976	5255	EAS	CC	rs13405728	4e-09	EastAsian	GCST001634	Polycystic ovary syndrome
eosinophil count	http://www.ebi.ac.uk/efo/EFO_0004842	ENSG00000104936.13	Adipose_Subcutaneous	0.976648038387061	172275	EUR	Quant	rs36120341	6e-12	European	GCST004606	Eosinophil counts
eosinophil count	http://www.ebi.ac.uk/efo/EFO_0004842	ENSG00000185800.7	Adipose_Subcutaneous	0.921996148738556	172275	EUR	Quant	rs36120341	6e-12	European	GCST004606	Eosinophil counts
eosinophil count	http://www.ebi.ac.uk/efo/EFO_0004842	ENSG00000167468.12	Adipose_Subcutaneous	0.987152952841739	172275	EUR	Quant	rs4807542	1e-11	European	GCST004606	Eosinophil counts
eosinophil count	http://www.ebi.ac.uk/efo/EFO_0004842	ENSG00000168763.11	Adipose_Subcutaneous	0.918901394346438	172275	EUR	Quant	rs2579500	8e-39	European	GCST004606	Eosinophil counts
eosinophil count	http://www.ebi.ac.uk/efo/EFO_0004842	ENSG00000204581.2	Adipose_Subcutaneous	0.970192482891516	172275	EUR	Quant	rs17484848	1e-26	European	GCST004606	Eosinophil counts
eosinophil count	http://www.ebi.ac.uk/efo/EFO_0004842	ENSG00000100365.10	Adipose_Subcutaneous	0.999633664006864	172275	EUR	Quant	rs4821544	5e-13	European	GCST004606	Eosinophil counts
eosinophil count	http://www.ebi.ac.uk/efo/EFO_0004842	ENSG00000196355.2	Adipose_Subcutaneous	0.964531259390739	172275	EUR	Quant	rs68191221	2e-48	European	GCST004606	Eosinophil counts
eosinophil count	http://www.ebi.ac.uk/efo/EFO_0004842	ENSG00000231160.5	Adipose_Subcutaneous	0.974326605043482	172275	EUR	Quant	rs68191221	2e-48	European	GCST004606	Eosinophil counts
eosinophil count	http://www.ebi.ac.uk/efo/EFO_0004842	ENSG00000030110.8	Adipose_Subcutaneous	0.997783843304828	172275	EUR	Quant	rs511515	1e-17	European	GCST004606	Eosinophil counts
eosinophil count	http://www.ebi.ac.uk/efo/EFO_0004842	ENSG00000106178.2	Adipose_Subcutaneous	0.988098893624182	172275	EUR	Quant	rs6969965	1e-31	European	GCST004606	Eosinophil counts
eosinophil count	http://www.ebi.ac.uk/efo/EFO_0004842	ENSG00000164604.8	Adipose_Subcutaneous	0.902934070947064	172275	EUR	Quant	rs12705849	8e-10	European	GCST004606	Eosinophil counts
blood metabolite measurement	http://www.ebi.ac.uk/efo/EFO_0005664	ENSG00000099194.5	Adipose_Subcutaneous	0.999342212526795	5591	EUR	Quant	rs603424	1e-115	European	GCST002442	Blood metabolite ratios
blood metabolite measurement	http://www.ebi.ac.uk/efo/EFO_0005664	ENSG00000176422.10	Adipose_Subcutaneous	0.946117589719922	5591	EUR	Quant	rs2694917	2e-29	European	GCST002442	Blood metabolite ratios
blood metabolite measurement	http://www.ebi.ac.uk/efo/EFO_0005664	ENSG00000103066.8	Adipose_Subcutaneous	0.903131165007726	5591	EUR	Quant	rs8056893	3e-39	European	GCST002442	Blood metabolite ratios
blood metabolite measurement	http://www.ebi.ac.uk/efo/EFO_0005664	ENSG00000167608.7	Adipose_Subcutaneous	0.999645779863598	5591	EUR	Quant	rs2576452	2e-29	European	GCST002442	Blood metabolite ratios
Vitiligo	http://www.ebi.ac.uk/efo/EFO_0004208	ENSG00000123411.10	Adipose_Subcutaneous	0.971019295293474	2818	EAS	CC	rs10876864	8e-12	EastAsian	GCST001670	Vitiligo
Vitiligo	http://www.ebi.ac.uk/efo/EFO_0004208	ENSG00000139531.8	Adipose_Subcutaneous	0.99123603019903	2818	EAS	CC	rs10876864	8e-12	EastAsian	GCST001670	Vitiligo
Vitiligo	http://www.ebi.ac.uk/efo/EFO_0004208	ENSG00000197728.5	Adipose_Subcutaneous	0.995719462027919	2818	EAS	CC	rs10876864	8e-12	EastAsian	GCST001670	Vitiligo
serum carcinoembryonic antigen measurement	http://www.ebi.ac.uk/efo/EFO_0005760	ENSG00000063176.11	Adipose_Subcutaneous	0.929419274657734	1999	EAS	Quant	rs433852	5e-08	EastAsian	GCST002485	Elevated serum carcinoembryonic antigen levels
mean arterial pressure	http://www.ebi.ac.uk/efo/EFO_0006340	ENSG00000166275.11	Adipose_Subcutaneous	0.994462272980853	55796	EUR	Quant	rs12416687	4e-09	European	GCST002497	Blood pressure
mean arterial pressure	http://www.ebi.ac.uk/efo/EFO_0006340	ENSG00000214435.3	Adipose_Subcutaneous	0.994827752367848	55796	EUR	Quant	rs12416687	4e-09	European	GCST002497	Blood pressure
type II diabetes mellitus	http://www.ebi.ac.uk/efo/EFO_0001360	ENSG00000130829.13	Adipose_Subcutaneous	0.979046178076733	3712	EAS	CC	rs5945326	7e-16	EastAsian	GCST001666	Type 2 diabetes
body height at birth	http://www.ebi.ac.uk/efo/EFO_0006784	ENSG00000160685.9	Adipose_Subcutaneous	0.993519203593849	28439	EUR	Quant	rs905938	2e-08	European	GCST002644	Birth length
QT interval	http://www.ebi.ac.uk/efo/EFO_0004682	ENSG00000143153.8	Adipose_Subcutaneous	0.947823780568969	71061	EUR	Quant	rs10919070	1e-31	European	GCST002500	QT interval
QT interval	http://www.ebi.ac.uk/efo/EFO_0004682	ENSG00000105974.7	Adipose_Subcutaneous	0.985469697352838	71061	EUR	Quant	rs9920	3e-08	European	GCST002500	QT interval
QT interval	http://www.ebi.ac.uk/efo/EFO_0004682	ENSG00000149485.12	Adipose_Subcutaneous	0.911152890863751	71061	EUR	Quant	rs174583	8e-11	European	GCST002500	QT interval
QT interval	http://www.ebi.ac.uk/efo/EFO_0004682	ENSG00000156381.4	Adipose_Subcutaneous	0.957887198310611	71061	EUR	Quant	rs2273905	4e-11	European	GCST002500	QT interval
QT interval	http://www.ebi.ac.uk/efo/EFO_0004682	ENSG00000005156.7	Adipose_Subcutaneous	0.994429124507792	71061	EUR	Quant	rs1052536	6e-25	European	GCST002500	QT interval
age at menarche	http://www.ebi.ac.uk/efo/EFO_0004703	ENSG00000145029.7	Adipose_Subcutaneous	0.901275631577219	182413	EUR	Quant	rs7647973	1e-16	European	GCST002541	Menarche (age at onset)
age at menarche	http://www.ebi.ac.uk/efo/EFO_0004703	ENSG00000132394.6	Adipose_Subcutaneous	0.90041768748196	182413	EUR	Quant	rs2687729	1e-10	European	GCST002541	Menarche (age at onset)
age at menarche	http://www.ebi.ac.uk/efo/EFO_0004703	ENSG00000163659.8	Adipose_Subcutaneous	0.980870071906384	182413	EUR	Quant	rs900400	2e-11	European	GCST002541	Menarche (age at onset)
leukocyte count	http://www.ebi.ac.uk/efo/EFO_0004308	ENSG00000008838.13	Adipose_Subcutaneous	0.956505285260977	11809	AMR	Quant	rs2227336	9e-11	Americas	GCST004126	White blood cell count
fibrinogen measurement	http://www.ebi.ac.uk/efo/EFO_0004623	ENSG00000089558.4	Adipose_Subcutaneous	0.970348295661236	91953	EUR	Quant	rs7224737	2e-09	European	GCST004122	Fibrinogen levels
fibrinogen measurement	http://www.ebi.ac.uk/efo/EFO_0004623	ENSG00000108774.10	Adipose_Subcutaneous	0.971984781673488	91953	EUR	Quant	rs7224737	2e-09	European	GCST004122	Fibrinogen levels
fibrinogen measurement	http://www.ebi.ac.uk/efo/EFO_0004623	ENSG00000251322.3	Adipose_Subcutaneous	0.982350147636868	91953	EUR	Quant	rs6010044	3e-08	European	GCST004122	Fibrinogen levels
fibrinogen measurement	http://www.ebi.ac.uk/efo/EFO_0004623	ENSG00000136689.14	Adipose_Subcutaneous	0.965199190484297	91953	EUR	Quant	rs6734238	2e-23	European	GCST004122	Fibrinogen levels
fibrinogen measurement	http://www.ebi.ac.uk/efo/EFO_0004623	ENSG00000178209.10	Adipose_Subcutaneous	0.948670564883307	91953	EUR	Quant	rs7464572	2e-09	European	GCST004122	Fibrinogen levels
beta-2 microglobulin measurement	http://www.ebi.ac.uk/efo/EFO_0005197	ENSG00000204622.6	Adipose_Subcutaneous	0.938808671476004	6728	EUR	Quant	rs9260489	2e-22	European	GCST001863	Beta-2 microglubulin plasma levels
serum IgG glycosylation measurement	http://www.ebi.ac.uk/efo/EFO_0005193	ENSG00000128268.11	Adipose_Subcutaneous	0.937207984762355	1848	EUR	Quant	rs909674	3e-08	European	GCST001849	IgG glycosylation
serum IgG glycosylation measurement	http://www.ebi.ac.uk/efo/EFO_0005193	ENSG00000128268.11	Adipose_Subcutaneous	0.934966204433629	1848	EUR	Quant	rs909674	2e-10	European	GCST001849	IgG glycosylation
body height	http://www.ebi.ac.uk/efo/EFO_0004339	ENSG00000149485.12	Adipose_Subcutaneous	0.94525345420078	36227	EAS	Quant	rs174547	6e-18	EastAsian	GCST002702	Height
body height	http://www.ebi.ac.uk/efo/EFO_0004339	ENSG00000140400.10	Adipose_Subcutaneous	0.918896683714537	36227	EAS	Quant	rs7184046	2e-10	EastAsian	GCST002702	Height
body height	http://www.ebi.ac.uk/efo/EFO_0004339	ENSG00000260274.1	Adipose_Subcutaneous	0.952115759671979	36227	EAS	Quant	rs7184046	2e-10	EastAsian	GCST002702	Height
body height	http://www.ebi.ac.uk/efo/EFO_0004339	ENSG00000117122.9	Adipose_Subcutaneous	0.992933594348002	36227	EAS	Quant	rs3738814	1e-24	EastAsian	GCST002702	Height
body height	http://www.ebi.ac.uk/efo/EFO_0004339	ENSG00000198860.7	Adipose_Subcutaneous	0.959555389349866	36227	EAS	Quant	rs1926872	1e-18	EastAsian	GCST002702	Height
body height	http://www.ebi.ac.uk/efo/EFO_0004339	ENSG00000177311.6	Adipose_Subcutaneous	0.983545543621248	36227	EAS	Quant	rs6763931	6e-34	EastAsian	GCST002702	Height
body height	http://www.ebi.ac.uk/efo/EFO_0004339	ENSG00000146535.9	Adipose_Subcutaneous	0.918439780379057	36227	EAS	Quant	rs7777484	4e-27	EastAsian	GCST002702	Height
body height	http://www.ebi.ac.uk/efo/EFO_0004339	ENSG00000166439.5	Adipose_Subcutaneous	0.970304044480219	36227	EAS	Quant	rs606452	1e-16	EastAsian	GCST002702	Height
body height	http://www.ebi.ac.uk/efo/EFO_0004339	ENSG00000270175.1	Adipose_Subcutaneous	0.955214751218954	36227	EAS	Quant	rs11170624	9e-15	EastAsian	GCST002702	Height
body height	http://www.ebi.ac.uk/efo/EFO_0004339	ENSG00000135390.13	Adipose_Subcutaneous	0.980448454313346	36227	EAS	Quant	rs1971762	7e-18	EastAsian	GCST002702	Height
body height	http://www.ebi.ac.uk/efo/EFO_0004339	ENSG00000257303.1	Adipose_Subcutaneous	0.906572374314235	36227	EAS	Quant	rs2066808	9e-12	EastAsian	GCST002702	Height
body height	http://www.ebi.ac.uk/efo/EFO_0004339	ENSG00000066427.17	Adipose_Subcutaneous	0.962460581166705	36227	EAS	Quant	rs7158300	4e-27	EastAsian	GCST002702	Height
body height	http://www.ebi.ac.uk/efo/EFO_0004339	ENSG00000261372.1	Adipose_Subcutaneous	0.957595763311965	36227	EAS	Quant	rs7158300	4e-27	EastAsian	GCST002702	Height
body height	http://www.ebi.ac.uk/efo/EFO_0004339	ENSG00000121068.9	Adipose_Subcutaneous	0.93701590818351	36227	EAS	Quant	rs757608	2e-17	EastAsian	GCST002702	Height
body height	http://www.ebi.ac.uk/efo/EFO_0004339	ENSG00000267280.1	Adipose_Subcutaneous	0.947795930430041	36227	EAS	Quant	rs757608	2e-17	EastAsian	GCST002702	Height
body height	http://www.ebi.ac.uk/efo/EFO_0004339	ENSG00000268340.1	Adipose_Subcutaneous	0.914554014429981	36227	EAS	Quant	rs2236164	3e-24	EastAsian	GCST002702	Height
body height	http://www.ebi.ac.uk/efo/EFO_0004339	ENSG00000234028.3	Adipose_Subcutaneous	0.987620658229088	36227	EAS	Quant	rs867529	2e-14	EastAsian	GCST002702	Height
body height	http://www.ebi.ac.uk/efo/EFO_0004339	ENSG00000112414.10	Adipose_Subcutaneous	0.948075750363141	36227	EAS	Quant	rs6570507	2e-11	EastAsian	GCST002702	Height
scoliosis	http://www.ebi.ac.uk/efo/EFO_0004273	ENSG00000112414.10	Adipose_Subcutaneous	0.947195795443299	2506	EAS	CC	rs6570507	1e-14	EastAsian	GCST002020	Scoliosis
body height	http://www.ebi.ac.uk/efo/EFO_0004339	ENSG00000169641.9	Adipose_Subcutaneous	0.934990440099371	253288	EUR	Quant	rs2806561	2e-20	European	GCST002647	Height
body height	http://www.ebi.ac.uk/efo/EFO_0004339	ENSG00000150938.5	Adipose_Subcutaneous	0.993380445257885	253288	EUR	Quant	rs711245	4e-14	European	GCST002647	Height
body height	http://www.ebi.ac.uk/efo/EFO_0004339	ENSG00000115946.3	Adipose_Subcutaneous	0.951395488272939	253288	EUR	Quant	rs2120335	8e-10	European	GCST002647	Height
body height	http://www.ebi.ac.uk/efo/EFO_0004339	ENSG00000234028.3	Adipose_Subcutaneous	0.908965498760821	253288	EUR	Quant	rs11684404	9e-25	European	GCST002647	Height
body height	http://www.ebi.ac.uk/efo/EFO_0004339	ENSG00000163946.9	Adipose_Subcutaneous	0.928792142955561	253288	EUR	Quant	rs9835332	4e-22	European	GCST002647	Height
body height	http://www.ebi.ac.uk/efo/EFO_0004339	ENSG00000177311.6	Adipose_Subcutaneous	0.980536208610587	253288	EUR	Quant	rs724016	3e-158	European	GCST002647	Height
body height	http://www.ebi.ac.uk/efo/EFO_0004339	ENSG00000204469.8	Adipose_Subcutaneous	0.961183476414224	253288	EUR	Quant	rs2857693	3e-29	European	GCST002647	Height
body height	http://www.ebi.ac.uk/efo/EFO_0004339	ENSG00000196284.9	Adipose_Subcutaneous	0.919179293521015	253288	EUR	Quant	rs10948222	1e-20	European	GCST002647	Height
body height	http://www.ebi.ac.uk/efo/EFO_0004339	ENSG00000135596.13	Adipose_Subcutaneous	0.953783227370512	253288	EUR	Quant	rs6920372	2e-17	European	GCST002647	Height
body height	http://www.ebi.ac.uk/efo/EFO_0004339	ENSG00000155085.11	Adipose_Subcutaneous	0.91888472862735	253288	EUR	Quant	rs6920372	2e-17	European	GCST002647	Height
body height	http://www.ebi.ac.uk/efo/EFO_0004339	ENSG00000198945.3	Adipose_Subcutaneous	0.999999999865423	253288	EUR	Quant	rs7740107	3e-36	European	GCST002647	Height
body height	http://www.ebi.ac.uk/efo/EFO_0004339	ENSG00000178209.10	Adipose_Subcutaneous	0.913827899673197	253288	EUR	Quant	rs11783655	1e-09	European	GCST002647	Height
body height	http://www.ebi.ac.uk/efo/EFO_0004339	ENSG00000165424.6	Adipose_Subcutaneous	0.984518710112841	253288	EUR	Quant	rs1923367	5e-24	European	GCST002647	Height
body height	http://www.ebi.ac.uk/efo/EFO_0004339	ENSG00000166439.5	Adipose_Subcutaneous	0.961196140578613	253288	EUR	Quant	rs606452	2e-23	European	GCST002647	Height
body height	http://www.ebi.ac.uk/efo/EFO_0004339	ENSG00000111328.2	Adipose_Subcutaneous	0.920947285782986	253288	EUR	Quant	rs7980687	1e-26	European	GCST002647	Height
body height	http://www.ebi.ac.uk/efo/EFO_0004339	ENSG00000140521.7	Adipose_Subcutaneous	0.91327939424841	253288	EUR	Quant	rs2238300	2e-12	European	GCST002647	Height
body height	http://www.ebi.ac.uk/efo/EFO_0004339	ENSG00000186834.2	Adipose_Subcutaneous	0.966551951902924	253288	EUR	Quant	rs4986172	8e-27	European	GCST002647	Height
body height	http://www.ebi.ac.uk/efo/EFO_0004339	ENSG00000198909.3	Adipose_Subcutaneous	0.963538957518131	253288	EUR	Quant	rs2854207	1e-42	European	GCST002647	Height
body height	http://www.ebi.ac.uk/efo/EFO_0004339	ENSG00000007312.8	Adipose_Subcutaneous	0.995923087537173	253288	EUR	Quant	rs2070776	6e-41	European	GCST002647	Height
body height	http://www.ebi.ac.uk/efo/EFO_0004339	ENSG00000204978.2	Adipose_Subcutaneous	0.91397027422429	253288	EUR	Quant	rs4803468	2e-21	European	GCST002647	Height
body height	http://www.ebi.ac.uk/efo/EFO_0004339	ENSG00000088970.11	Adipose_Subcutaneous	0.961908255474914	253288	EUR	Quant	rs6137287	4e-10	European	GCST002647	Height
body height	http://www.ebi.ac.uk/efo/EFO_0004339	ENSG00000101417.7	Adipose_Subcutaneous	0.994147314328199	253288	EUR	Quant	rs1074683	8e-38	European	GCST002647	Height
cis/trans-18:2 fatty acid measurement, trans fatty acid measurement	http://www.ebi.ac.uk/efo/EFO_0006824, http://www.ebi.ac.uk/efo/EFO_0006821	ENSG00000149485.12	Adipose_Subcutaneous	0.98039688516724	8013	EUR	Quant	rs174549	5e-15	European	GCST002721	Trans fatty acid levels
cis/trans-18:2 fatty acid measurement, trans fatty acid measurement	http://www.ebi.ac.uk/efo/EFO_0006824, http://www.ebi.ac.uk/efo/EFO_0006821	ENSG00000149485.12	Adipose_Subcutaneous	0.966153260546177	8013	EUR	Quant	rs174548	5e-15	European	GCST002721	Trans fatty acid levels
cis/trans-18:2 fatty acid measurement, trans fatty acid measurement	http://www.ebi.ac.uk/efo/EFO_0006824, http://www.ebi.ac.uk/efo/EFO_0006821	ENSG00000149485.12	Adipose_Subcutaneous	0.979692642645981	8013	EUR	Quant	rs174555	6e-15	European	GCST002721	Trans fatty acid levels
cis/trans-18:2 fatty acid measurement, trans fatty acid measurement	http://www.ebi.ac.uk/efo/EFO_0006824, http://www.ebi.ac.uk/efo/EFO_0006821	ENSG00000149485.12	Adipose_Subcutaneous	0.979507704243843	8013	EUR	Quant	rs174556	3e-14	European	GCST002721	Trans fatty acid levels
cis/trans-18:2 fatty acid measurement, trans fatty acid measurement	http://www.ebi.ac.uk/efo/EFO_0006824, http://www.ebi.ac.uk/efo/EFO_0006821	ENSG00000149485.12	Adipose_Subcutaneous	0.910467664947608	8013	EUR	Quant	rs174576	3e-14	European	GCST002721	Trans fatty acid levels
cis/trans-18:2 fatty acid measurement, trans fatty acid measurement	http://www.ebi.ac.uk/efo/EFO_0006824, http://www.ebi.ac.uk/efo/EFO_0006821	ENSG00000149485.12	Adipose_Subcutaneous	0.948414615877478	8013	EUR	Quant	rs1535	5e-14	European	GCST002721	Trans fatty acid levels
cis/trans-18:2 fatty acid measurement, trans fatty acid measurement	http://www.ebi.ac.uk/efo/EFO_0006824, http://www.ebi.ac.uk/efo/EFO_0006821	ENSG00000149485.12	Adipose_Subcutaneous	0.957815048919974	8013	EUR	Quant	rs174550	6e-14	European	GCST002721	Trans fatty acid levels
cis/trans-18:2 fatty acid measurement, trans fatty acid measurement	http://www.ebi.ac.uk/efo/EFO_0006824, http://www.ebi.ac.uk/efo/EFO_0006821	ENSG00000149485.12	Adipose_Subcutaneous	0.957815048919974	8013	EUR	Quant	rs174547	6e-14	European	GCST002721	Trans fatty acid levels
cis/trans-18:2 fatty acid measurement, trans fatty acid measurement	http://www.ebi.ac.uk/efo/EFO_0006824, http://www.ebi.ac.uk/efo/EFO_0006821	ENSG00000149485.12	Adipose_Subcutaneous	0.957815048919974	8013	EUR	Quant	rs174546	6e-14	European	GCST002721	Trans fatty acid levels
cis/trans-18:2 fatty acid measurement, trans fatty acid measurement	http://www.ebi.ac.uk/efo/EFO_0006824, http://www.ebi.ac.uk/efo/EFO_0006821	ENSG00000149485.12	Adipose_Subcutaneous	0.957772760803876	8013	EUR	Quant	rs174545	7e-14	European	GCST002721	Trans fatty acid levels
cis/trans-18:2 fatty acid measurement, trans fatty acid measurement	http://www.ebi.ac.uk/efo/EFO_0006824, http://www.ebi.ac.uk/efo/EFO_0006821	ENSG00000149485.12	Adipose_Subcutaneous	0.956694398776505	8013	EUR	Quant	rs174537	8e-14	European	GCST002721	Trans fatty acid levels
cis/trans-18:2 fatty acid measurement, trans fatty acid measurement	http://www.ebi.ac.uk/efo/EFO_0006824, http://www.ebi.ac.uk/efo/EFO_0006821	ENSG00000149485.12	Adipose_Subcutaneous	0.955941948591059	8013	EUR	Quant	rs174536	1e-13	European	GCST002721	Trans fatty acid levels
cis/trans-18:2 fatty acid measurement, trans fatty acid measurement	http://www.ebi.ac.uk/efo/EFO_0006824, http://www.ebi.ac.uk/efo/EFO_0006821	ENSG00000149485.12	Adipose_Subcutaneous	0.950979871061072	8013	EUR	Quant	rs174535	1e-13	European	GCST002721	Trans fatty acid levels
cis/trans-18:2 fatty acid measurement, trans fatty acid measurement	http://www.ebi.ac.uk/efo/EFO_0006824, http://www.ebi.ac.uk/efo/EFO_0006821	ENSG00000149485.12	Adipose_Subcutaneous	0.925074994449734	8013	EUR	Quant	rs102275	2e-13	European	GCST002721	Trans fatty acid levels
cis/trans-18:2 fatty acid measurement, trans fatty acid measurement	http://www.ebi.ac.uk/efo/EFO_0006824, http://www.ebi.ac.uk/efo/EFO_0006821	ENSG00000149485.12	Adipose_Subcutaneous	0.969877992842219	8013	EUR	Quant	rs174541	4e-13	European	GCST002721	Trans fatty acid levels
cis/trans-18:2 fatty acid measurement, trans fatty acid measurement	http://www.ebi.ac.uk/efo/EFO_0006824, http://www.ebi.ac.uk/efo/EFO_0006821	ENSG00000149485.12	Adipose_Subcutaneous	0.969763235512449	8013	EUR	Quant	rs4246215	5e-13	European	GCST002721	Trans fatty acid levels
cis/trans-18:2 fatty acid measurement, trans fatty acid measurement	http://www.ebi.ac.uk/efo/EFO_0006824, http://www.ebi.ac.uk/efo/EFO_0006821	ENSG00000134825.9	Adipose_Subcutaneous	0.986950098273342	8013	EUR	Quant	rs174538	1e-12	European	GCST002721	Trans fatty acid levels
cis/trans-18:2 fatty acid measurement, trans fatty acid measurement	http://www.ebi.ac.uk/efo/EFO_0006824, http://www.ebi.ac.uk/efo/EFO_0006821	ENSG00000149485.12	Adipose_Subcutaneous	0.901640225425192	8013	EUR	Quant	rs174538	1e-12	European	GCST002721	Trans fatty acid levels
cis/trans-18:2 fatty acid measurement, trans fatty acid measurement	http://www.ebi.ac.uk/efo/EFO_0006824, http://www.ebi.ac.uk/efo/EFO_0006821	ENSG00000134825.9	Adipose_Subcutaneous	0.985703766757265	8013	EUR	Quant	rs174534	4e-11	European	GCST002721	Trans fatty acid levels
cis/trans-18:2 fatty acid measurement, trans fatty acid measurement	http://www.ebi.ac.uk/efo/EFO_0006824, http://www.ebi.ac.uk/efo/EFO_0006821	ENSG00000134825.9	Adipose_Subcutaneous	0.996403809407696	8013	EUR	Quant	rs108499	5e-11	European	GCST002721	Trans fatty acid levels
eosinophil percentage of granulocytes	http://www.ebi.ac.uk/efo/EFO_0007996	ENSG00000232912.1	Adipose_Subcutaneous	0.980544945982174	170536	EUR	Quant	rs159963	1e-16	European	GCST004617	Eosinophil percentage of granulocytes
eosinophil percentage of granulocytes	http://www.ebi.ac.uk/efo/EFO_0007996	ENSG00000186281.8	Adipose_Subcutaneous	0.952526867874052	170536	EUR	Quant	rs2692947	4e-20	European	GCST004617	Eosinophil percentage of granulocytes
eosinophil percentage of granulocytes	http://www.ebi.ac.uk/efo/EFO_0007996	ENSG00000204581.2	Adipose_Subcutaneous	0.970338420909611	170536	EUR	Quant	rs17484848	9e-32	European	GCST004617	Eosinophil percentage of granulocytes
eosinophil percentage of granulocytes	http://www.ebi.ac.uk/efo/EFO_0007996	ENSG00000196355.2	Adipose_Subcutaneous	0.924785119792639	170536	EUR	Quant	rs9992667	4e-45	European	GCST004617	Eosinophil percentage of granulocytes
eosinophil percentage of granulocytes	http://www.ebi.ac.uk/efo/EFO_0007996	ENSG00000231160.5	Adipose_Subcutaneous	0.96145326866374	170536	EUR	Quant	rs9992667	4e-45	European	GCST004617	Eosinophil percentage of granulocytes
systemic lupus erythematosus	http://www.ebi.ac.uk/efo/EFO_0002690	ENSG00000128604.14	Adipose_Subcutaneous	0.903702921663692	2252	EAS	CC	rs4728142	8e-19	EastAsian	GCST000507	Systemic lupus erythematosus
eosinophil percentage of granulocytes	http://www.ebi.ac.uk/efo/EFO_0007996	ENSG00000081041.8	Adipose_Subcutaneous	0.910165054443812	170536	EUR	Quant	rs9131	4e-12	European	GCST004617	Eosinophil percentage of granulocytes
eosinophil percentage of granulocytes	http://www.ebi.ac.uk/efo/EFO_0007996	ENSG00000106178.2	Adipose_Subcutaneous	0.987936995141441	170536	EUR	Quant	rs6969965	2e-32	European	GCST004617	Eosinophil percentage of granulocytes
eosinophil percentage of granulocytes	http://www.ebi.ac.uk/efo/EFO_0007996	ENSG00000164604.8	Adipose_Subcutaneous	0.902238613076318	170536	EUR	Quant	rs12705849	2e-09	European	GCST004617	Eosinophil percentage of granulocytes
eosinophil percentage of granulocytes	http://www.ebi.ac.uk/efo/EFO_0007996	ENSG00000169925.12	Adipose_Subcutaneous	0.948063517147304	170536	EUR	Quant	rs392134	9e-16	European	GCST004617	Eosinophil percentage of granulocytes
eosinophil percentage of granulocytes	http://www.ebi.ac.uk/efo/EFO_0007996	ENSG00000077420.11	Adipose_Subcutaneous	0.978291910999839	170536	EUR	Quant	rs3006802	2e-17	European	GCST004617	Eosinophil percentage of granulocytes
eosinophil percentage of granulocytes	http://www.ebi.ac.uk/efo/EFO_0007996	ENSG00000123411.10	Adipose_Subcutaneous	0.983672244900126	170536	EUR	Quant	rs10876864	1e-11	European	GCST004617	Eosinophil percentage of granulocytes
eosinophil percentage of granulocytes	http://www.ebi.ac.uk/efo/EFO_0007996	ENSG00000139531.8	Adipose_Subcutaneous	0.99344617734819	170536	EUR	Quant	rs10876864	1e-11	European	GCST004617	Eosinophil percentage of granulocytes
eosinophil percentage of granulocytes	http://www.ebi.ac.uk/efo/EFO_0007996	ENSG00000197728.5	Adipose_Subcutaneous	0.997802229739956	170536	EUR	Quant	rs10876864	1e-11	European	GCST004617	Eosinophil percentage of granulocytes
lung adenocarcinoma	http://www.ebi.ac.uk/efo/EFO_0000571	ENSG00000244731.3	Adipose_Subcutaneous	0.932995492665771	11587	EUR	CC	rs3117582	5e-12	European	GCST000506	Lung adenocarcinoma
eosinophil percentage of granulocytes	http://www.ebi.ac.uk/efo/EFO_0007996	ENSG00000198740.4	Adipose_Subcutaneous	0.976162512914014	170536	EUR	Quant	rs9889262	1e-11	European	GCST004617	Eosinophil percentage of granulocytes
eosinophil percentage of granulocytes	http://www.ebi.ac.uk/efo/EFO_0007996	ENSG00000167468.12	Adipose_Subcutaneous	0.987009739975687	170536	EUR	Quant	rs4807542	3e-11	European	GCST004617	Eosinophil percentage of granulocytes
eosinophil percentage of granulocytes	http://www.ebi.ac.uk/efo/EFO_0007996	ENSG00000100365.10	Adipose_Subcutaneous	0.953858114060622	170536	EUR	Quant	rs760517	9e-11	European	GCST004617	Eosinophil percentage of granulocytes
granulocyte count	http://www.ebi.ac.uk/efo/EFO_0007987	ENSG00000260879.1	Adipose_Subcutaneous	0.990172980341661	169822	EUR	Quant	rs663045	5e-11	European	GCST004614	Granulocyte count
granulocyte count	http://www.ebi.ac.uk/efo/EFO_0007987	ENSG00000272902.1	Adipose_Subcutaneous	0.973012913796832	169822	EUR	Quant	rs7575217	3e-09	European	GCST004614	Granulocyte count
granulocyte count	http://www.ebi.ac.uk/efo/EFO_0007987	ENSG00000163902.7	Adipose_Subcutaneous	0.901870240968829	169822	EUR	Quant	rs6782228	3e-14	European	GCST004614	Granulocyte count
granulocyte count	http://www.ebi.ac.uk/efo/EFO_0007987	ENSG00000081041.8	Adipose_Subcutaneous	0.950431841309631	169822	EUR	Quant	rs11725704	1e-84	European	GCST004614	Granulocyte count
granulocyte count	http://www.ebi.ac.uk/efo/EFO_0007987	ENSG00000113504.15	Adipose_Subcutaneous	0.99965310098304	169822	EUR	Quant	rs35188965	1e-09	European	GCST004614	Granulocyte count
granulocyte count	http://www.ebi.ac.uk/efo/EFO_0007987	ENSG00000183323.8	Adipose_Subcutaneous	0.951371593495837	169822	EUR	Quant	rs11741826	2e-15	European	GCST004614	Granulocyte count
granulocyte count	http://www.ebi.ac.uk/efo/EFO_0007987	ENSG00000213830.3	Adipose_Subcutaneous	0.933975285987314	169822	EUR	Quant	rs11741826	2e-15	European	GCST004614	Granulocyte count
granulocyte count	http://www.ebi.ac.uk/efo/EFO_0007987	ENSG00000206503.7	Adipose_Subcutaneous	0.999987507926429	169822	EUR	Quant	rs9260620	7e-45	European	GCST004614	Granulocyte count
inflammatory bowel disease	http://www.ebi.ac.uk/efo/EFO_0003767	ENSG00000178188.10	Adipose_Subcutaneous	0.909337054494163	8571	EUR	CC	rs8049439	2e-09	European	GCST000531	Inflammatory bowel disease (early onset)
inflammatory bowel disease	http://www.ebi.ac.uk/efo/EFO_0003767	ENSG00000178952.4	Adipose_Subcutaneous	0.969315739270771	8571	EUR	CC	rs8049439	2e-09	European	GCST000531	Inflammatory bowel disease (early onset)
inflammatory bowel disease	http://www.ebi.ac.uk/efo/EFO_0003767	ENSG00000251417.1	Adipose_Subcutaneous	0.943187108864547	8571	EUR	CC	rs8049439	2e-09	European	GCST000531	Inflammatory bowel disease (early onset)
granulocyte count	http://www.ebi.ac.uk/efo/EFO_0007987	ENSG00000099256.14	Adipose_Subcutaneous	0.977620488951605	169822	EUR	Quant	rs12266014	2e-32	European	GCST004614	Granulocyte count
granulocyte count	http://www.ebi.ac.uk/efo/EFO_0007987	ENSG00000149485.12	Adipose_Subcutaneous	0.979471535287841	169822	EUR	Quant	rs174555	7e-14	European	GCST004614	Granulocyte count
granulocyte count	http://www.ebi.ac.uk/efo/EFO_0007987	ENSG00000090382.2	Adipose_Subcutaneous	0.998115943040012	169822	EUR	Quant	rs4761234	1e-09	European	GCST004614	Granulocyte count
granulocyte count	http://www.ebi.ac.uk/efo/EFO_0007987	ENSG00000127337.2	Adipose_Subcutaneous	0.93329959122832	169822	EUR	Quant	rs4761234	1e-09	European	GCST004614	Granulocyte count
granulocyte count	http://www.ebi.ac.uk/efo/EFO_0007987	ENSG00000103966.5	Adipose_Subcutaneous	0.9068646544917	169822	EUR	Quant	rs4924590	8e-18	European	GCST004614	Granulocyte count
granulocyte count	http://www.ebi.ac.uk/efo/EFO_0007987	ENSG00000006327.9	Adipose_Subcutaneous	0.997676051484622	169822	EUR	Quant	rs6500550	4e-09	European	GCST004614	Granulocyte count
granulocyte count	http://www.ebi.ac.uk/efo/EFO_0007987	ENSG00000140968.6	Adipose_Subcutaneous	0.96583114864652	169822	EUR	Quant	rs305082	8e-16	European	GCST004614	Granulocyte count
granulocyte count	http://www.ebi.ac.uk/efo/EFO_0007987	ENSG00000008838.13	Adipose_Subcutaneous	0.953843620889704	169822	EUR	Quant	rs12600856	5e-242	European	GCST004614	Granulocyte count
Parkinson's disease	http://www.ebi.ac.uk/efo/EFO_0002508	ENSG00000117280.8	Adipose_Subcutaneous	0.977750506906006	3509	EAS	CC	rs947211	2e-12	EastAsian	GCST000530	Parkinson's disease
granulocyte percentage of myeloid white cells	http://www.ebi.ac.uk/efo/EFO_0007997	ENSG00000260879.1	Adipose_Subcutaneous	0.990084198317184	169545	EUR	Quant	rs663045	4e-10	European	GCST004608	Granulocyte percentage of myeloid white cells
granulocyte percentage of myeloid white cells	http://www.ebi.ac.uk/efo/EFO_0007997	ENSG00000163220.10	Adipose_Subcutaneous	0.922852183362094	169545	EUR	Quant	rs60752752	4e-09	European	GCST004608	Granulocyte percentage of myeloid white cells
granulocyte percentage of myeloid white cells	http://www.ebi.ac.uk/efo/EFO_0007997	ENSG00000158773.10	Adipose_Subcutaneous	0.983539201013172	169545	EUR	Quant	rs2516839	2e-10	European	GCST004608	Granulocyte percentage of myeloid white cells
granulocyte percentage of myeloid white cells	http://www.ebi.ac.uk/efo/EFO_0007997	ENSG00000204581.2	Adipose_Subcutaneous	0.938100668508246	169545	EUR	Quant	rs72836346	1e-12	European	GCST004608	Granulocyte percentage of myeloid white cells
granulocyte percentage of myeloid white cells	http://www.ebi.ac.uk/efo/EFO_0007997	ENSG00000081041.8	Adipose_Subcutaneous	0.948421898677419	169545	EUR	Quant	rs11725704	2e-39	European	GCST004608	Granulocyte percentage of myeloid white cells
granulocyte percentage of myeloid white cells	http://www.ebi.ac.uk/efo/EFO_0007997	ENSG00000183323.8	Adipose_Subcutaneous	0.958435320581542	169545	EUR	Quant	rs72767881	3e-12	European	GCST004608	Granulocyte percentage of myeloid white cells
granulocyte percentage of myeloid white cells	http://www.ebi.ac.uk/efo/EFO_0007997	ENSG00000213830.3	Adipose_Subcutaneous	0.929752621561748	169545	EUR	Quant	rs72767881	3e-12	European	GCST004608	Granulocyte percentage of myeloid white cells
granulocyte percentage of myeloid white cells	http://www.ebi.ac.uk/efo/EFO_0007997	ENSG00000009950.11	Adipose_Subcutaneous	0.959170356394997	169545	EUR	Quant	rs6957745	4e-11	European	GCST004608	Granulocyte percentage of myeloid white cells
granulocyte percentage of myeloid white cells	http://www.ebi.ac.uk/efo/EFO_0007997	ENSG00000136877.10	Adipose_Subcutaneous	0.988950070529065	169545	EUR	Quant	rs10739694	8e-11	European	GCST004608	Granulocyte percentage of myeloid white cells
granulocyte percentage of myeloid white cells	http://www.ebi.ac.uk/efo/EFO_0007997	ENSG00000169925.12	Adipose_Subcutaneous	0.953081654524257	169545	EUR	Quant	rs3180509	5e-09	European	GCST004608	Granulocyte percentage of myeloid white cells
granulocyte percentage of myeloid white cells	http://www.ebi.ac.uk/efo/EFO_0007997	ENSG00000254635.1	Adipose_Subcutaneous	0.968816315137821	169545	EUR	Quant	rs2491251	2e-11	European	GCST004608	Granulocyte percentage of myeloid white cells
granulocyte percentage of myeloid white cells	http://www.ebi.ac.uk/efo/EFO_0007997	ENSG00000142089.11	Adipose_Subcutaneous	0.930374447231045	169545	EUR	Quant	rs7115703	4e-52	European	GCST004608	Granulocyte percentage of myeloid white cells
granulocyte percentage of myeloid white cells	http://www.ebi.ac.uk/efo/EFO_0007997	ENSG00000185885.11	Adipose_Subcutaneous	0.993379155014715	169545	EUR	Quant	rs7115703	4e-52	European	GCST004608	Granulocyte percentage of myeloid white cells
granulocyte percentage of myeloid white cells	http://www.ebi.ac.uk/efo/EFO_0007997	ENSG00000149485.12	Adipose_Subcutaneous	0.980242757152047	169545	EUR	Quant	rs174556	2e-17	European	GCST004608	Granulocyte percentage of myeloid white cells
granulocyte percentage of myeloid white cells	http://www.ebi.ac.uk/efo/EFO_0007997	ENSG00000111321.6	Adipose_Subcutaneous	0.999999468433344	169545	EUR	Quant	rs10849448	7e-27	European	GCST004608	Granulocyte percentage of myeloid white cells
granulocyte percentage of myeloid white cells	http://www.ebi.ac.uk/efo/EFO_0007997	ENSG00000171860.4	Adipose_Subcutaneous	0.993554633742593	169545	EUR	Quant	rs11057065	4e-09	European	GCST004608	Granulocyte percentage of myeloid white cells
granulocyte percentage of myeloid white cells	http://www.ebi.ac.uk/efo/EFO_0007997	ENSG00000100906.6	Adipose_Subcutaneous	0.932535807055436	169545	EUR	Quant	rs11621710	2e-10	European	GCST004608	Granulocyte percentage of myeloid white cells
granulocyte percentage of myeloid white cells	http://www.ebi.ac.uk/efo/EFO_0007997	ENSG00000140968.6	Adipose_Subcutaneous	0.978835054366034	169545	EUR	Quant	rs305082	8e-131	European	GCST004608	Granulocyte percentage of myeloid white cells
granulocyte percentage of myeloid white cells	http://www.ebi.ac.uk/efo/EFO_0007997	ENSG00000008838.13	Adipose_Subcutaneous	0.953661915064293	169545	EUR	Quant	rs12602172	2e-132	European	GCST004608	Granulocyte percentage of myeloid white cells
granulocyte percentage of myeloid white cells	http://www.ebi.ac.uk/efo/EFO_0007997	ENSG00000175489.9	Adipose_Subcutaneous	0.975056387777611	169545	EUR	Quant	rs1985157	7e-30	European	GCST004608	Granulocyte percentage of myeloid white cells
granulocyte percentage of myeloid white cells	http://www.ebi.ac.uk/efo/EFO_0007997	ENSG00000224397.1	Adipose_Subcutaneous	0.999997927843041	169545	EUR	Quant	rs6125961	8e-41	European	GCST004608	Granulocyte percentage of myeloid white cells
granulocyte percentage of myeloid white cells	http://www.ebi.ac.uk/efo/EFO_0007997	ENSG00000025708.8	Adipose_Subcutaneous	0.995475823727614	169545	EUR	Quant	rs131805	7e-09	European	GCST004608	Granulocyte percentage of myeloid white cells
granulocyte percentage of myeloid white cells	http://www.ebi.ac.uk/efo/EFO_0007997	ENSG00000130489.8	Adipose_Subcutaneous	0.992322010995719	169545	EUR	Quant	rs131805	7e-09	European	GCST004608	Granulocyte percentage of myeloid white cells
hematocrit	http://www.ebi.ac.uk/efo/EFO_0004348	ENSG00000169231.9	Adipose_Subcutaneous	0.974069613382275	173039	EUR	Quant	rs760077	2e-23	European	GCST004604	Hematocrit
hematocrit	http://www.ebi.ac.uk/efo/EFO_0004348	ENSG00000185499.12	Adipose_Subcutaneous	0.994944172174726	173039	EUR	Quant	rs760077	2e-23	European	GCST004604	Hematocrit
hematocrit	http://www.ebi.ac.uk/efo/EFO_0004348	ENSG00000172965.10	Adipose_Subcutaneous	0.910027591936637	173039	EUR	Quant	rs62160676	1e-09	European	GCST004604	Hematocrit
hematocrit	http://www.ebi.ac.uk/efo/EFO_0004348	ENSG00000271590.1	Adipose_Subcutaneous	0.981623817720305	173039	EUR	Quant	rs62160676	1e-09	European	GCST004604	Hematocrit
hematocrit	http://www.ebi.ac.uk/efo/EFO_0004348	ENSG00000168268.6	Adipose_Subcutaneous	0.906454030042027	173039	EUR	Quant	rs1010553	1e-09	European	GCST004604	Hematocrit
hematocrit	http://www.ebi.ac.uk/efo/EFO_0004348	ENSG00000169220.13	Adipose_Subcutaneous	0.99976240469059	173039	EUR	Quant	rs56235845	9e-11	European	GCST004604	Hematocrit
hematocrit	http://www.ebi.ac.uk/efo/EFO_0004348	ENSG00000198945.3	Adipose_Subcutaneous	0.999569753755158	173039	EUR	Quant	rs7740107	2e-09	European	GCST004604	Hematocrit
hematocrit	http://www.ebi.ac.uk/efo/EFO_0004348	ENSG00000149485.12	Adipose_Subcutaneous	0.956349468013169	173039	EUR	Quant	rs174533	2e-11	European	GCST004604	Hematocrit
hematocrit	http://www.ebi.ac.uk/efo/EFO_0004348	ENSG00000234911.1	Adipose_Subcutaneous	0.925096520546825	173039	EUR	Quant	rs1256061	3e-11	European	GCST004604	Hematocrit
basophil count, eosinophil count	http://www.ebi.ac.uk/efo/EFO_0005090, http://www.ebi.ac.uk/efo/EFO_0004842	ENSG00000232912.1	Adipose_Subcutaneous	0.991314553637183	171771	EUR	Quant	rs301807	3e-11	European	GCST004624	Sum eosinophil basophil counts
basophil count, eosinophil count	http://www.ebi.ac.uk/efo/EFO_0005090, http://www.ebi.ac.uk/efo/EFO_0004842	ENSG00000162437.10	Adipose_Subcutaneous	0.999985592246567	171771	EUR	Quant	rs114269697	3e-11	European	GCST004624	Sum eosinophil basophil counts
basophil count, eosinophil count	http://www.ebi.ac.uk/efo/EFO_0005090, http://www.ebi.ac.uk/efo/EFO_0004842	ENSG00000077420.11	Adipose_Subcutaneous	0.980805336957224	171771	EUR	Quant	rs3006802	1e-25	European	GCST004624	Sum eosinophil basophil counts
basophil count, eosinophil count	http://www.ebi.ac.uk/efo/EFO_0005090, http://www.ebi.ac.uk/efo/EFO_0004842	ENSG00000149485.12	Adipose_Subcutaneous	0.968460247573149	171771	EUR	Quant	rs174548	4e-11	European	GCST004624	Sum eosinophil basophil counts
basophil count, eosinophil count	http://www.ebi.ac.uk/efo/EFO_0005090, http://www.ebi.ac.uk/efo/EFO_0004842	ENSG00000123411.10	Adipose_Subcutaneous	0.990850668016745	171771	EUR	Quant	rs705699	5e-12	European	GCST004624	Sum eosinophil basophil counts
basophil count, eosinophil count	http://www.ebi.ac.uk/efo/EFO_0005090, http://www.ebi.ac.uk/efo/EFO_0004842	ENSG00000139531.8	Adipose_Subcutaneous	0.970945495587549	171771	EUR	Quant	rs705699	5e-12	European	GCST004624	Sum eosinophil basophil counts
basophil count, eosinophil count	http://www.ebi.ac.uk/efo/EFO_0005090, http://www.ebi.ac.uk/efo/EFO_0004842	ENSG00000197728.5	Adipose_Subcutaneous	0.919507522448583	171771	EUR	Quant	rs705699	5e-12	European	GCST004624	Sum eosinophil basophil counts
basophil count, eosinophil count	http://www.ebi.ac.uk/efo/EFO_0005090, http://www.ebi.ac.uk/efo/EFO_0004842	ENSG00000149922.6	Adipose_Subcutaneous	0.999999334595978	171771	EUR	Quant	rs3809627	8e-15	European	GCST004624	Sum eosinophil basophil counts
basophil count, eosinophil count	http://www.ebi.ac.uk/efo/EFO_0005090, http://www.ebi.ac.uk/efo/EFO_0004842	ENSG00000104936.13	Adipose_Subcutaneous	0.978766800605435	171771	EUR	Quant	rs725660	3e-12	European	GCST004624	Sum eosinophil basophil counts
basophil count, eosinophil count	http://www.ebi.ac.uk/efo/EFO_0005090, http://www.ebi.ac.uk/efo/EFO_0004842	ENSG00000185800.7	Adipose_Subcutaneous	0.925918427705873	171771	EUR	Quant	rs725660	3e-12	European	GCST004624	Sum eosinophil basophil counts
basophil count, eosinophil count	http://www.ebi.ac.uk/efo/EFO_0005090, http://www.ebi.ac.uk/efo/EFO_0004842	ENSG00000167468.12	Adipose_Subcutaneous	0.986398374165135	171771	EUR	Quant	rs4807542	2e-09	European	GCST004624	Sum eosinophil basophil counts
basophil count, eosinophil count	http://www.ebi.ac.uk/efo/EFO_0005090, http://www.ebi.ac.uk/efo/EFO_0004842	ENSG00000204581.2	Adipose_Subcutaneous	0.970074140190534	171771	EUR	Quant	rs17484848	3e-24	European	GCST004624	Sum eosinophil basophil counts
basophil count, eosinophil count	http://www.ebi.ac.uk/efo/EFO_0005090, http://www.ebi.ac.uk/efo/EFO_0004842	ENSG00000100365.10	Adipose_Subcutaneous	0.999633687780877	171771	EUR	Quant	rs4821544	5e-14	European	GCST004624	Sum eosinophil basophil counts
basophil count, eosinophil count	http://www.ebi.ac.uk/efo/EFO_0005090, http://www.ebi.ac.uk/efo/EFO_0004842	ENSG00000196355.2	Adipose_Subcutaneous	0.967736113129083	171771	EUR	Quant	rs68191221	4e-43	European	GCST004624	Sum eosinophil basophil counts
basophil count, eosinophil count	http://www.ebi.ac.uk/efo/EFO_0005090, http://www.ebi.ac.uk/efo/EFO_0004842	ENSG00000231160.5	Adipose_Subcutaneous	0.975759698150141	171771	EUR	Quant	rs68191221	4e-43	European	GCST004624	Sum eosinophil basophil counts
basophil count, eosinophil count	http://www.ebi.ac.uk/efo/EFO_0005090, http://www.ebi.ac.uk/efo/EFO_0004842	ENSG00000030110.8	Adipose_Subcutaneous	0.99782913802823	171771	EUR	Quant	rs511515	1e-18	European	GCST004624	Sum eosinophil basophil counts
basophil count, eosinophil count	http://www.ebi.ac.uk/efo/EFO_0005090, http://www.ebi.ac.uk/efo/EFO_0004842	ENSG00000106178.2	Adipose_Subcutaneous	0.988607142690822	171771	EUR	Quant	rs6969965	2e-29	European	GCST004624	Sum eosinophil basophil counts
neutrophil count, eosinophil count	http://www.ebi.ac.uk/efo/EFO_0004833, http://www.ebi.ac.uk/efo/EFO_0004842	ENSG00000260879.1	Adipose_Subcutaneous	0.990178766258714	170384	EUR	Quant	rs663045	4e-11	European	GCST004613	Sum neutrophil eosinophil counts
neutrophil count, eosinophil count	http://www.ebi.ac.uk/efo/EFO_0004833, http://www.ebi.ac.uk/efo/EFO_0004842	ENSG00000099256.14	Adipose_Subcutaneous	0.977615178711282	170384	EUR	Quant	rs12266014	3e-32	European	GCST004613	Sum neutrophil eosinophil counts
neutrophil count, eosinophil count	http://www.ebi.ac.uk/efo/EFO_0004833, http://www.ebi.ac.uk/efo/EFO_0004842	ENSG00000107798.13	Adipose_Subcutaneous	0.975954876197206	170384	EUR	Quant	rs2246941	6e-09	European	GCST004613	Sum neutrophil eosinophil counts
neutrophil count, eosinophil count	http://www.ebi.ac.uk/efo/EFO_0004833, http://www.ebi.ac.uk/efo/EFO_0004842	ENSG00000149485.12	Adipose_Subcutaneous	0.97947154698732	170384	EUR	Quant	rs174555	7e-14	European	GCST004613	Sum neutrophil eosinophil counts
neutrophil count, eosinophil count	http://www.ebi.ac.uk/efo/EFO_0004833, http://www.ebi.ac.uk/efo/EFO_0004842	ENSG00000090382.2	Adipose_Subcutaneous	0.998191669680479	170384	EUR	Quant	rs4761234	8e-10	European	GCST004613	Sum neutrophil eosinophil counts
neutrophil count, eosinophil count	http://www.ebi.ac.uk/efo/EFO_0004833, http://www.ebi.ac.uk/efo/EFO_0004842	ENSG00000127337.2	Adipose_Subcutaneous	0.932604646468116	170384	EUR	Quant	rs4761234	8e-10	European	GCST004613	Sum neutrophil eosinophil counts
neutrophil count, eosinophil count	http://www.ebi.ac.uk/efo/EFO_0004833, http://www.ebi.ac.uk/efo/EFO_0004842	ENSG00000103966.5	Adipose_Subcutaneous	0.90424170790436	170384	EUR	Quant	rs12101888	1e-17	European	GCST004613	Sum neutrophil eosinophil counts
neutrophil count, eosinophil count	http://www.ebi.ac.uk/efo/EFO_0004833, http://www.ebi.ac.uk/efo/EFO_0004842	ENSG00000006327.9	Adipose_Subcutaneous	0.997799183786254	170384	EUR	Quant	rs6500550	1e-09	European	GCST004613	Sum neutrophil eosinophil counts
neutrophil count, eosinophil count	http://www.ebi.ac.uk/efo/EFO_0004833, http://www.ebi.ac.uk/efo/EFO_0004842	ENSG00000140968.6	Adipose_Subcutaneous	0.965776384141113	170384	EUR	Quant	rs305082	1e-15	European	GCST004613	Sum neutrophil eosinophil counts
neutrophil count, eosinophil count	http://www.ebi.ac.uk/efo/EFO_0004833, http://www.ebi.ac.uk/efo/EFO_0004842	ENSG00000008838.13	Adipose_Subcutaneous	0.95384213638267	170384	EUR	Quant	rs12600856	6e-239	European	GCST004613	Sum neutrophil eosinophil counts
neutrophil count, eosinophil count	http://www.ebi.ac.uk/efo/EFO_0004833, http://www.ebi.ac.uk/efo/EFO_0004842	ENSG00000272902.1	Adipose_Subcutaneous	0.972799750865812	170384	EUR	Quant	rs7575217	6e-09	European	GCST004613	Sum neutrophil eosinophil counts
neutrophil count, eosinophil count	http://www.ebi.ac.uk/efo/EFO_0004833, http://www.ebi.ac.uk/efo/EFO_0004842	ENSG00000081041.8	Adipose_Subcutaneous	0.950447748442249	170384	EUR	Quant	rs11725704	3e-85	European	GCST004613	Sum neutrophil eosinophil counts
neutrophil count, eosinophil count	http://www.ebi.ac.uk/efo/EFO_0004833, http://www.ebi.ac.uk/efo/EFO_0004842	ENSG00000113504.15	Adipose_Subcutaneous	0.999653097763764	170384	EUR	Quant	rs35188965	1e-09	European	GCST004613	Sum neutrophil eosinophil counts
neutrophil count, eosinophil count	http://www.ebi.ac.uk/efo/EFO_0004833, http://www.ebi.ac.uk/efo/EFO_0004842	ENSG00000183323.8	Adipose_Subcutaneous	0.952127019857978	170384	EUR	Quant	rs72767881	4e-15	European	GCST004613	Sum neutrophil eosinophil counts
neutrophil count, eosinophil count	http://www.ebi.ac.uk/efo/EFO_0004833, http://www.ebi.ac.uk/efo/EFO_0004842	ENSG00000213830.3	Adipose_Subcutaneous	0.933607345365779	170384	EUR	Quant	rs72767881	4e-15	European	GCST004613	Sum neutrophil eosinophil counts
neutrophil count, eosinophil count	http://www.ebi.ac.uk/efo/EFO_0004833, http://www.ebi.ac.uk/efo/EFO_0004842	ENSG00000206503.7	Adipose_Subcutaneous	0.999987507926429	170384	EUR	Quant	rs9260620	2e-44	European	GCST004613	Sum neutrophil eosinophil counts
osteoporosis	http://www.ebi.ac.uk/efo/EFO_0003882	ENSG00000164904.11	Adipose_Subcutaneous	0.950649025018765	700	EAS	CC	rs13182402	2e-09	EastAsian	GCST000560	Osteoporosis
neutrophil count, basophil count	http://www.ebi.ac.uk/efo/EFO_0004833, http://www.ebi.ac.uk/efo/EFO_0005090	ENSG00000260879.1	Adipose_Subcutaneous	0.990167854962353	170143	EUR	Quant	rs663045	6e-11	European	GCST004620	Sum basophil neutrophil counts
neutrophil count, basophil count	http://www.ebi.ac.uk/efo/EFO_0004833, http://www.ebi.ac.uk/efo/EFO_0005090	ENSG00000099256.14	Adipose_Subcutaneous	0.977615177884747	170143	EUR	Quant	rs12266014	3e-32	European	GCST004620	Sum basophil neutrophil counts
neutrophil count, basophil count	http://www.ebi.ac.uk/efo/EFO_0004833, http://www.ebi.ac.uk/efo/EFO_0005090	ENSG00000134824.9	Adipose_Subcutaneous	0.962504885710568	170143	EUR	Quant	rs61897795	4e-12	European	GCST004620	Sum basophil neutrophil counts
neutrophil count, basophil count	http://www.ebi.ac.uk/efo/EFO_0004833, http://www.ebi.ac.uk/efo/EFO_0005090	ENSG00000090382.2	Adipose_Subcutaneous	0.998595093659093	170143	EUR	Quant	rs4761234	2e-10	European	GCST004620	Sum basophil neutrophil counts
neutrophil count, basophil count	http://www.ebi.ac.uk/efo/EFO_0004833, http://www.ebi.ac.uk/efo/EFO_0005090	ENSG00000127337.2	Adipose_Subcutaneous	0.927428557240951	170143	EUR	Quant	rs4761234	2e-10	European	GCST004620	Sum basophil neutrophil counts
ankylosing spondylitis	http://www.ebi.ac.uk/efo/EFO_0003898	ENSG00000272109.1	Adipose_Subcutaneous	0.980354275454746	7193	EUR	CC	rs27434	5e-12	European	GCST000563	Ankylosing spondylitis
neutrophil count, basophil count	http://www.ebi.ac.uk/efo/EFO_0004833, http://www.ebi.ac.uk/efo/EFO_0005090	ENSG00000103966.5	Adipose_Subcutaneous	0.907481668772383	170143	EUR	Quant	rs4924590	3e-17	European	GCST004620	Sum basophil neutrophil counts
neutrophil count, basophil count	http://www.ebi.ac.uk/efo/EFO_0004833, http://www.ebi.ac.uk/efo/EFO_0005090	ENSG00000006327.9	Adipose_Subcutaneous	0.997746350877325	170143	EUR	Quant	rs6500550	2e-09	European	GCST004620	Sum basophil neutrophil counts
neutrophil count, basophil count	http://www.ebi.ac.uk/efo/EFO_0004833, http://www.ebi.ac.uk/efo/EFO_0005090	ENSG00000140968.6	Adipose_Subcutaneous	0.967954826263286	170143	EUR	Quant	rs9926664	1e-15	European	GCST004620	Sum basophil neutrophil counts
neutrophil count, basophil count	http://www.ebi.ac.uk/efo/EFO_0004833, http://www.ebi.ac.uk/efo/EFO_0005090	ENSG00000008838.13	Adipose_Subcutaneous	0.953844085455979	170143	EUR	Quant	rs12600856	5e-243	European	GCST004620	Sum basophil neutrophil counts
neutrophil count, basophil count	http://www.ebi.ac.uk/efo/EFO_0004833, http://www.ebi.ac.uk/efo/EFO_0005090	ENSG00000081041.8	Adipose_Subcutaneous	0.950483073975401	170143	EUR	Quant	rs11725704	2e-86	European	GCST004620	Sum basophil neutrophil counts
neutrophil count, basophil count	http://www.ebi.ac.uk/efo/EFO_0004833, http://www.ebi.ac.uk/efo/EFO_0005090	ENSG00000113504.15	Adipose_Subcutaneous	0.999570359540409	170143	EUR	Quant	rs35188965	3e-09	European	GCST004620	Sum basophil neutrophil counts
neutrophil count, basophil count	http://www.ebi.ac.uk/efo/EFO_0004833, http://www.ebi.ac.uk/efo/EFO_0005090	ENSG00000183323.8	Adipose_Subcutaneous	0.950597904542253	170143	EUR	Quant	rs11741826	1e-15	European	GCST004620	Sum basophil neutrophil counts
neutrophil count, basophil count	http://www.ebi.ac.uk/efo/EFO_0004833, http://www.ebi.ac.uk/efo/EFO_0005090	ENSG00000213830.3	Adipose_Subcutaneous	0.934337873687297	170143	EUR	Quant	rs11741826	1e-15	European	GCST004620	Sum basophil neutrophil counts
neutrophil count, basophil count	http://www.ebi.ac.uk/efo/EFO_0004833, http://www.ebi.ac.uk/efo/EFO_0005090	ENSG00000197375.8	Adipose_Subcutaneous	0.914035482700375	170143	EUR	Quant	rs10075801	2e-16	European	GCST004620	Sum basophil neutrophil counts
neutrophil count, basophil count	http://www.ebi.ac.uk/efo/EFO_0004833, http://www.ebi.ac.uk/efo/EFO_0005090	ENSG00000206503.7	Adipose_Subcutaneous	0.999987507926429	170143	EUR	Quant	rs9260620	4e-40	European	GCST004620	Sum basophil neutrophil counts
basophil percentage of granulocytes	http://www.ebi.ac.uk/efo/EFO_0007995	ENSG00000140575.8	Adipose_Subcutaneous	0.999792708851971	170223	EUR	Quant	rs2074585	1e-13	European	GCST004634	Basophil percentage of granulocytes
basophil percentage of granulocytes	http://www.ebi.ac.uk/efo/EFO_0007995	ENSG00000172965.10	Adipose_Subcutaneous	0.999064451462187	170223	EUR	Quant	rs4533474	3e-12	European	GCST004634	Basophil percentage of granulocytes
basophil percentage of granulocytes	http://www.ebi.ac.uk/efo/EFO_0007995	ENSG00000227992.1	Adipose_Subcutaneous	0.999706342527987	170223	EUR	Quant	rs4533474	3e-12	European	GCST004634	Basophil percentage of granulocytes
basophil percentage of granulocytes	http://www.ebi.ac.uk/efo/EFO_0007995	ENSG00000271590.1	Adipose_Subcutaneous	0.967863202850617	170223	EUR	Quant	rs4533474	3e-12	European	GCST004634	Basophil percentage of granulocytes
basophil percentage of granulocytes	http://www.ebi.ac.uk/efo/EFO_0007995	ENSG00000113851.9	Adipose_Subcutaneous	0.95397596266269	170223	EUR	Quant	rs17027750	3e-25	European	GCST004634	Basophil percentage of granulocytes
macrophage migration inhibitory factor measurement	http://www.ebi.ac.uk/efo/EFO_0008221	ENSG00000099974.7	Adipose_Subcutaneous	0.935269749859297	3494	EUR	Quant	rs2330634	5e-10	European	GCST004423	Macrophage Migration Inhibitory Factor levels
macrophage migration inhibitory factor measurement	http://www.ebi.ac.uk/efo/EFO_0008221	ENSG00000099984.6	Adipose_Subcutaneous	0.935926573525081	3494	EUR	Quant	rs2330634	5e-10	European	GCST004423	Macrophage Migration Inhibitory Factor levels
macrophage migration inhibitory factor measurement	http://www.ebi.ac.uk/efo/EFO_0008221	ENSG00000218537.1	Adipose_Subcutaneous	0.935260063071582	3494	EUR	Quant	rs2330634	5e-10	European	GCST004423	Macrophage Migration Inhibitory Factor levels
macrophage migration inhibitory factor measurement	http://www.ebi.ac.uk/efo/EFO_0008221	ENSG00000225282.1	Adipose_Subcutaneous	0.957229733476503	3494	EUR	Quant	rs2330634	5e-10	European	GCST004423	Macrophage Migration Inhibitory Factor levels
macrophage migration inhibitory factor measurement	http://www.ebi.ac.uk/efo/EFO_0008221	ENSG00000240972.1	Adipose_Subcutaneous	0.935260062965521	3494	EUR	Quant	rs2330634	5e-10	European	GCST004423	Macrophage Migration Inhibitory Factor levels
macrophage migration inhibitory factor measurement	http://www.ebi.ac.uk/efo/EFO_0008221	ENSG00000272787.1	Adipose_Subcutaneous	0.986957587953317	3494	EUR	Quant	rs2330634	5e-10	European	GCST004423	Macrophage Migration Inhibitory Factor levels
macrophage migration inhibitory factor measurement	http://www.ebi.ac.uk/efo/EFO_0008221	ENSG00000273295.1	Adipose_Subcutaneous	0.935260057701655	3494	EUR	Quant	rs2330634	5e-10	European	GCST004423	Macrophage Migration Inhibitory Factor levels
macrophage inflammatory protein 1b measurement	http://www.ebi.ac.uk/efo/EFO_0008219	ENSG00000108278.7	Adipose_Subcutaneous	0.998727416045082	8243	EUR	Quant	rs113877493	2e-173	European	GCST004433	Macrophage inflammatory protein 1b levels
eosinophilic esophagitis	http://www.ebi.ac.uk/efo/EFO_0004232	ENSG00000145777.10	Adipose_Subcutaneous	0.978345038837246	2155	EUR	CC	rs3806932	3e-09	European	GCST000620	Eosinophilic esophagitis (pediatric)
celiac disease	http://www.ebi.ac.uk/efo/EFO_0001060	ENSG00000231852.2	Adipose_Subcutaneous	0.916638626716893	15283	EUR	CC	rs2187668	1e-50	European	GCST000612	Celiac disease
systolic blood pressure	http://www.ebi.ac.uk/efo/EFO_0006335	ENSG00000105997.18	Adipose_Subcutaneous	0.925022201349806	31155	AFR	Quant	rs6969780	6e-09	African	GCST004385	Systolic blood pressure
diastolic blood pressure	http://www.ebi.ac.uk/efo/EFO_0006336	ENSG00000105997.18	Adipose_Subcutaneous	0.92824030181502	31155	AFR	Quant	rs6969780	3e-10	African	GCST004386	Diastolic blood pressure
high density lipoprotein cholesterol measurement	http://www.ebi.ac.uk/efo/EFO_0004612	ENSG00000087237.6	Adipose_Subcutaneous	0.976257178176376	525	EUR	Quant	rs247616	1e-23	European	GCST004704	Cardiovascular risk factors
chemerin measurement	http://www.ebi.ac.uk/efo/EFO_0004573	ENSG00000214022.7	Adipose_Subcutaneous	0.953638194629652	2791	EUR	Quant	rs6946097	9e-09	European	GCST004389	Circulating chemerin levels
lipoprotein A measurement, apolipoprotein A 1 measurement	http://www.ebi.ac.uk/efo/EFO_0006925, http://www.ebi.ac.uk/efo/EFO_0004614	ENSG00000146477.4	Adipose_Subcutaneous	0.97678912326331	13781	EUR	Quant	rs7769879	4e-168	European	GCST004399	Lipoprotein(a) levels adjusted for apolipoprotein(a) isoforms
body height	http://www.ebi.ac.uk/efo/EFO_0004339	ENSG00000271155.1	Adipose_Subcutaneous	0.900585396768369	253288	EUR	Quant	rs4448343	5e-30	European	GCST002647	Height
neutrophil count	http://www.ebi.ac.uk/efo/EFO_0004833	ENSG00000008838.13	Adipose_Subcutaneous	0.950383909489978	5901	EUR	Quant	rs8081692	2e-10	European	GCST005056	Neutrophil count
bladder carcinoma	http://www.ebi.ac.uk/efo/EFO_0000292	ENSG00000013810.14	Adipose_Subcutaneous	0.949032404857983	41199	EUR	CC	rs798766	1e-11	European	GCST000639	Urinary bladder cancer
magnesium measurement	http://www.ebi.ac.uk/efo/EFO_0004845	ENSG00000169231.9	Adipose_Subcutaneous	0.909923728944204	7976	EUR	Quant	rs4460629	4e-14	European	GCST005125	Serum magnesium levels
intelligence	http://www.ebi.ac.uk/efo/EFO_0004337	ENSG00000258851.1	Adipose_Subcutaneous	0.988604709095475	107207	EUR	Quant	rs10149470	3e-09	European	GCST005142	Cognitive ability
intelligence	http://www.ebi.ac.uk/efo/EFO_0004337	ENSG00000101639.14	Adipose_Subcutaneous	0.916324132894881	107207	EUR	Quant	rs3809912	3e-08	European	GCST005142	Cognitive ability
intelligence	http://www.ebi.ac.uk/efo/EFO_0004337	ENSG00000162517.8	Adipose_Subcutaneous	0.966703801830859	107207	EUR	Quant	rs10798880	5e-08	European	GCST005142	Cognitive ability
intelligence	http://www.ebi.ac.uk/efo/EFO_0004337	ENSG00000162517.8	Adipose_Subcutaneous	0.960568816218096	107207	EUR	Quant	rs10798882	3e-08	European	GCST005142	Cognitive ability
intelligence	http://www.ebi.ac.uk/efo/EFO_0004337	ENSG00000178188.10	Adipose_Subcutaneous	0.917935684921593	107207	EUR	Quant	rs8062405	2e-09	European	GCST005142	Cognitive ability
intelligence	http://www.ebi.ac.uk/efo/EFO_0004337	ENSG00000259982.1	Adipose_Subcutaneous	0.907531108932853	107207	EUR	Quant	rs8062405	2e-09	European	GCST005142	Cognitive ability
intelligence	http://www.ebi.ac.uk/efo/EFO_0004337	ENSG00000178188.10	Adipose_Subcutaneous	0.918095963059958	107207	EUR	Quant	rs8055982	1e-09	European	GCST005142	Cognitive ability
intelligence	http://www.ebi.ac.uk/efo/EFO_0004337	ENSG00000259982.1	Adipose_Subcutaneous	0.907478636906525	107207	EUR	Quant	rs8055982	1e-09	European	GCST005142	Cognitive ability
intelligence	http://www.ebi.ac.uk/efo/EFO_0004337	ENSG00000100197.16	Adipose_Subcutaneous	0.949045853240921	107207	EUR	Quant	rs133383	4e-09	European	GCST005142	Cognitive ability
intelligence	http://www.ebi.ac.uk/efo/EFO_0004337	ENSG00000198951.7	Adipose_Subcutaneous	0.944938667284354	107207	EUR	Quant	rs133383	4e-09	European	GCST005142	Cognitive ability
intelligence, self reported educational attainment	http://www.ebi.ac.uk/efo/EFO_0004337, http://www.ebi.ac.uk/efo/EFO_0004784	ENSG00000162517.8	Adipose_Subcutaneous	0.968043626876624	436124	EUR	Quant	rs10798880	8e-10	European	GCST005141	Cognitive ability (MTAG)
intelligence, self reported educational attainment	http://www.ebi.ac.uk/efo/EFO_0004337, http://www.ebi.ac.uk/efo/EFO_0004784	ENSG00000225697.6	Adipose_Subcutaneous	0.916020769832368	436124	EUR	Quant	rs13096357	3e-09	European	GCST005141	Cognitive ability (MTAG)
intelligence, self reported educational attainment	http://www.ebi.ac.uk/efo/EFO_0004337, http://www.ebi.ac.uk/efo/EFO_0004784	ENSG00000255182.1	Adipose_Subcutaneous	0.931312020667952	436124	EUR	Quant	rs2721173	4e-09	European	GCST005141	Cognitive ability (MTAG)
intelligence, self reported educational attainment	http://www.ebi.ac.uk/efo/EFO_0004337, http://www.ebi.ac.uk/efo/EFO_0004784	ENSG00000166037.6	Adipose_Subcutaneous	0.900029812206903	436124	EUR	Quant	rs644799	2e-09	European	GCST005141	Cognitive ability (MTAG)
intelligence, self reported educational attainment	http://www.ebi.ac.uk/efo/EFO_0004337, http://www.ebi.ac.uk/efo/EFO_0004784	ENSG00000258851.1	Adipose_Subcutaneous	0.988619915155416	436124	EUR	Quant	rs10149470	2e-09	European	GCST005141	Cognitive ability (MTAG)
intelligence, self reported educational attainment	http://www.ebi.ac.uk/efo/EFO_0004337, http://www.ebi.ac.uk/efo/EFO_0004784	ENSG00000140323.4	Adipose_Subcutaneous	0.994716196808532	436124	EUR	Quant	rs2289328	3e-08	European	GCST005141	Cognitive ability (MTAG)
intelligence, self reported educational attainment	http://www.ebi.ac.uk/efo/EFO_0004337, http://www.ebi.ac.uk/efo/EFO_0004784	ENSG00000196648.6	Adipose_Subcutaneous	0.971360865582047	436124	EUR	Quant	rs867371	1e-10	European	GCST005141	Cognitive ability (MTAG)
intelligence, self reported educational attainment	http://www.ebi.ac.uk/efo/EFO_0004337, http://www.ebi.ac.uk/efo/EFO_0004784	ENSG00000178188.10	Adipose_Subcutaneous	0.918859842331225	436124	EUR	Quant	rs8062405	4e-14	European	GCST005141	Cognitive ability (MTAG)
intelligence, self reported educational attainment	http://www.ebi.ac.uk/efo/EFO_0004337, http://www.ebi.ac.uk/efo/EFO_0004784	ENSG00000259982.1	Adipose_Subcutaneous	0.902913978428742	436124	EUR	Quant	rs8062405	4e-14	European	GCST005141	Cognitive ability (MTAG)
intelligence, self reported educational attainment	http://www.ebi.ac.uk/efo/EFO_0004337, http://www.ebi.ac.uk/efo/EFO_0004784	ENSG00000101639.14	Adipose_Subcutaneous	0.915804934621367	436124	EUR	Quant	rs3809912	7e-09	European	GCST005141	Cognitive ability (MTAG)
optic cup area measurement	http://www.ebi.ac.uk/efo/EFO_0006940	ENSG00000179774.7	Adipose_Subcutaneous	0.910091164401414	22484	EUR	Quant	rs10998036	2e-09	European	GCST004137	Optic cup area
systolic blood pressure	http://www.ebi.ac.uk/efo/EFO_0006335	ENSG00000188878.12	Adipose_Subcutaneous	0.990842044157942	140882	EUR	Quant	rs2467099	3e-08	European	GCST004279	Systolic blood pressure
systolic blood pressure	http://www.ebi.ac.uk/efo/EFO_0006335	ENSG00000270210.1	Adipose_Subcutaneous	0.978792130011254	140882	EUR	Quant	rs7562	2e-08	European	GCST004279	Systolic blood pressure
systolic blood pressure	http://www.ebi.ac.uk/efo/EFO_0006335	ENSG00000163785.8	Adipose_Subcutaneous	0.960243724573108	140882	EUR	Quant	rs9859176	1e-11	European	GCST004279	Systolic blood pressure
systolic blood pressure	http://www.ebi.ac.uk/efo/EFO_0006335	ENSG00000138792.5	Adipose_Subcutaneous	0.997883645880824	140882	EUR	Quant	rs33966350	2e-11	European	GCST004279	Systolic blood pressure
Vitiligo	http://www.ebi.ac.uk/efo/EFO_0004208	ENSG00000229390.1	Adipose_Subcutaneous	0.950057110356161	4021	EUR	CC	rs3823355	9e-23	European	GCST000662	Vitiligo
cerebrospinal fluid biomarker measurement	http://www.ebi.ac.uk/efo/EFO_0006794	ENSG00000104918.4	Adipose_Subcutaneous	0.999711317441243	133	EAS	Quant	rs3219175	6e-39	EastAsian	GCST004000	Cerebrospinal fluid biomarker levels
cerebrospinal fluid biomarker measurement	http://www.ebi.ac.uk/efo/EFO_0006794	ENSG00000248734.2	Adipose_Subcutaneous	0.962705131992764	133	EAS	Quant	rs30380	7e-22	EastAsian	GCST004000	Cerebrospinal fluid biomarker levels
cerebrospinal fluid biomarker measurement	http://www.ebi.ac.uk/efo/EFO_0006794	ENSG00000272109.1	Adipose_Subcutaneous	0.962511061882143	133	EAS	Quant	rs30380	7e-22	EastAsian	GCST004000	Cerebrospinal fluid biomarker levels
cerebrospinal fluid biomarker measurement	http://www.ebi.ac.uk/efo/EFO_0006794	ENSG00000168995.9	Adipose_Subcutaneous	0.956641421927718	133	EAS	Quant	rs12983058	1e-20	EastAsian	GCST004000	Cerebrospinal fluid biomarker levels
cerebrospinal fluid biomarker measurement	http://www.ebi.ac.uk/efo/EFO_0006794	ENSG00000254851.1	Adipose_Subcutaneous	0.964674131543201	133	EAS	Quant	rs4938344	7e-19	EastAsian	GCST004000	Cerebrospinal fluid biomarker levels
cerebrospinal fluid biomarker measurement	http://www.ebi.ac.uk/efo/EFO_0006794	ENSG00000172594.8	Adipose_Subcutaneous	0.986484834088774	133	EAS	Quant	rs9375185	2e-17	EastAsian	GCST004000	Cerebrospinal fluid biomarker levels
cerebrospinal fluid biomarker measurement	http://www.ebi.ac.uk/efo/EFO_0006794	ENSG00000163827.8	Adipose_Subcutaneous	0.93477124966765	133	EAS	Quant	rs6783573	1e-15	EastAsian	GCST004000	Cerebrospinal fluid biomarker levels
cerebrospinal fluid biomarker measurement	http://www.ebi.ac.uk/efo/EFO_0006794	ENSG00000241186.3	Adipose_Subcutaneous	0.981724935776903	133	EAS	Quant	rs6783573	1e-15	EastAsian	GCST004000	Cerebrospinal fluid biomarker levels
cerebrospinal fluid biomarker measurement	http://www.ebi.ac.uk/efo/EFO_0006794	ENSG00000101425.8	Adipose_Subcutaneous	0.989280428345392	133	EAS	Quant	rs3746472	3e-14	EastAsian	GCST004000	Cerebrospinal fluid biomarker levels
cerebrospinal fluid biomarker measurement	http://www.ebi.ac.uk/efo/EFO_0006794	ENSG00000176978.9	Adipose_Subcutaneous	0.960995069038533	133	EAS	Quant	rs13631	7e-14	EastAsian	GCST004000	Cerebrospinal fluid biomarker levels
cerebrospinal fluid biomarker measurement	http://www.ebi.ac.uk/efo/EFO_0006794	ENSG00000268996.1	Adipose_Subcutaneous	0.900188288660957	133	EAS	Quant	rs13631	7e-14	EastAsian	GCST004000	Cerebrospinal fluid biomarker levels
cerebrospinal fluid biomarker measurement	http://www.ebi.ac.uk/efo/EFO_0006794	ENSG00000136235.11	Adipose_Subcutaneous	0.94160936864518	133	EAS	Quant	rs858239	2e-13	EastAsian	GCST004000	Cerebrospinal fluid biomarker levels
cerebrospinal fluid biomarker measurement	http://www.ebi.ac.uk/efo/EFO_0006794	ENSG00000127337.2	Adipose_Subcutaneous	0.931552684619375	133	EAS	Quant	rs589448	7e-10	EastAsian	GCST004000	Cerebrospinal fluid biomarker levels
cerebrospinal fluid biomarker measurement	http://www.ebi.ac.uk/efo/EFO_0006794	ENSG00000035115.17	Adipose_Subcutaneous	0.916238235318556	133	EAS	Quant	rs17714252	5e-09	EastAsian	GCST004000	Cerebrospinal fluid biomarker levels
intraocular pressure measurement	http://www.ebi.ac.uk/efo/EFO_0004695	ENSG00000150687.7	Adipose_Subcutaneous	0.910064292420305	115486	EUR	Quant	rs7939319	2e-10	European	GCST005580	Intraocular pressure
intraocular pressure measurement	http://www.ebi.ac.uk/efo/EFO_0004695	ENSG00000100106.15	Adipose_Subcutaneous	0.962394131466355	115486	EUR	Quant	rs4821712	3e-10	European	GCST005580	Intraocular pressure
intraocular pressure measurement	http://www.ebi.ac.uk/efo/EFO_0004695	ENSG00000150687.7	Adipose_Subcutaneous	0.909599089962553	115486	EUR	Quant	rs7948924	4e-10	European	GCST005580	Intraocular pressure
intraocular pressure measurement	http://www.ebi.ac.uk/efo/EFO_0004695	ENSG00000100106.15	Adipose_Subcutaneous	0.975344706073845	115486	EUR	Quant	rs5756813	5e-10	European	GCST005580	Intraocular pressure
intraocular pressure measurement	http://www.ebi.ac.uk/efo/EFO_0004695	ENSG00000108602.13	Adipose_Subcutaneous	0.9298355294925	115486	EUR	Quant	rs2072327	5e-10	European	GCST005580	Intraocular pressure
intraocular pressure measurement	http://www.ebi.ac.uk/efo/EFO_0004695	ENSG00000163875.11	Adipose_Subcutaneous	0.957741317057904	115486	EUR	Quant	rs4653301	1e-09	European	GCST005580	Intraocular pressure
intraocular pressure measurement	http://www.ebi.ac.uk/efo/EFO_0004695	ENSG00000144118.9	Adipose_Subcutaneous	0.905000709929524	115486	EUR	Quant	rs4549095	2e-09	European	GCST005580	Intraocular pressure
intraocular pressure measurement	http://www.ebi.ac.uk/efo/EFO_0004695	ENSG00000088882.7	Adipose_Subcutaneous	0.992074338106619	115486	EUR	Quant	rs34211052	2e-09	European	GCST005580	Intraocular pressure
intraocular pressure measurement	http://www.ebi.ac.uk/efo/EFO_0004695	ENSG00000161180.6	Adipose_Subcutaneous	0.93851087860824	115486	EUR	Quant	rs181362	3e-09	European	GCST005580	Intraocular pressure
intraocular pressure measurement	http://www.ebi.ac.uk/efo/EFO_0004695	ENSG00000185651.10	Adipose_Subcutaneous	0.923872613161806	115486	EUR	Quant	rs181362	3e-09	European	GCST005580	Intraocular pressure
intraocular pressure measurement	http://www.ebi.ac.uk/efo/EFO_0004695	ENSG00000144118.9	Adipose_Subcutaneous	0.904708429618443	115486	EUR	Quant	rs17050072	8e-09	European	GCST005580	Intraocular pressure
body mass index	http://www.ebi.ac.uk/efo/EFO_0004340	ENSG00000163155.7	Adipose_Subcutaneous	0.985577095829769	309889	EUR	Quant	rs4512652	4e-09	European	GCST005951	Body mass index
body mass index	http://www.ebi.ac.uk/efo/EFO_0004340	ENSG00000004534.10	Adipose_Subcutaneous	0.927385091597036	309889	EUR	Quant	rs7613875	1e-08	European	GCST005951	Body mass index
body mass index	http://www.ebi.ac.uk/efo/EFO_0004340	ENSG00000175426.6	Adipose_Subcutaneous	0.962733436714107	309889	EUR	Quant	rs7713317	4e-09	European	GCST005951	Body mass index
body mass index	http://www.ebi.ac.uk/efo/EFO_0004340	ENSG00000164924.13	Adipose_Subcutaneous	0.9887014655711	309889	EUR	Quant	rs3134353	2e-08	European	GCST005951	Body mass index
body mass index	http://www.ebi.ac.uk/efo/EFO_0004340	ENSG00000188211.4	Adipose_Subcutaneous	0.985330386163424	309889	EUR	Quant	rs7928810	6e-09	European	GCST005951	Body mass index
body mass index	http://www.ebi.ac.uk/efo/EFO_0004340	ENSG00000260196.1	Adipose_Subcutaneous	0.983350636988531	309889	EUR	Quant	rs7928810	6e-09	European	GCST005951	Body mass index
body mass index	http://www.ebi.ac.uk/efo/EFO_0004340	ENSG00000188211.4	Adipose_Subcutaneous	0.982028509893487	309889	EUR	Quant	rs1557765	3e-09	European	GCST005951	Body mass index
body mass index	http://www.ebi.ac.uk/efo/EFO_0004340	ENSG00000260196.1	Adipose_Subcutaneous	0.985594438428526	309889	EUR	Quant	rs1557765	3e-09	European	GCST005951	Body mass index
body mass index	http://www.ebi.ac.uk/efo/EFO_0004340	ENSG00000224997.1	Adipose_Subcutaneous	0.97191307407783	309889	EUR	Quant	rs709400	4e-09	European	GCST005951	Body mass index
body mass index	http://www.ebi.ac.uk/efo/EFO_0004340	ENSG00000269963.1	Adipose_Subcutaneous	0.971869517120237	309889	EUR	Quant	rs709400	4e-09	European	GCST005951	Body mass index
body mass index	http://www.ebi.ac.uk/efo/EFO_0004340	ENSG00000198892.6	Adipose_Subcutaneous	0.946632064912678	309889	EUR	Quant	rs2820292	8e-11	European	GCST005951	Body mass index
body mass index	http://www.ebi.ac.uk/efo/EFO_0004340	ENSG00000272622.1	Adipose_Subcutaneous	0.957369952759327	309889	EUR	Quant	rs4072096	1e-09	European	GCST005951	Body mass index
body mass index	http://www.ebi.ac.uk/efo/EFO_0004340	ENSG00000112530.7	Adipose_Subcutaneous	0.908394923764979	309889	EUR	Quant	rs13191362	7e-11	European	GCST005951	Body mass index
body mass index	http://www.ebi.ac.uk/efo/EFO_0004340	ENSG00000127957.12	Adipose_Subcutaneous	0.961053223343541	309889	EUR	Quant	rs1167827	1e-12	European	GCST005951	Body mass index
body mass index	http://www.ebi.ac.uk/efo/EFO_0004340	ENSG00000135213.8	Adipose_Subcutaneous	0.951238686191669	309889	EUR	Quant	rs1167827	1e-12	European	GCST005951	Body mass index
body mass index	http://www.ebi.ac.uk/efo/EFO_0004340	ENSG00000178809.7	Adipose_Subcutaneous	0.978907357290583	309889	EUR	Quant	rs1167827	1e-12	European	GCST005951	Body mass index
body mass index	http://www.ebi.ac.uk/efo/EFO_0004340	ENSG00000205583.9	Adipose_Subcutaneous	0.959008384066373	309889	EUR	Quant	rs1167827	1e-12	European	GCST005951	Body mass index
body mass index	http://www.ebi.ac.uk/efo/EFO_0004340	ENSG00000186704.8	Adipose_Subcutaneous	0.904323421790415	309889	EUR	Quant	rs17149254	3e-11	European	GCST005951	Body mass index
body mass index	http://www.ebi.ac.uk/efo/EFO_0004340	ENSG00000262185.1	Adipose_Subcutaneous	0.903257091849543	309889	EUR	Quant	rs2531995	9e-15	European	GCST005951	Body mass index
body mass index	http://www.ebi.ac.uk/efo/EFO_0004340	ENSG00000178188.10	Adipose_Subcutaneous	0.916320567293335	309889	EUR	Quant	rs3888190	1e-29	European	GCST005951	Body mass index
body mass index	http://www.ebi.ac.uk/efo/EFO_0004340	ENSG00000169592.10	Adipose_Subcutaneous	0.949434002309438	309889	EUR	Quant	rs7204797	9e-10	European	GCST005951	Body mass index
body mass index	http://www.ebi.ac.uk/efo/EFO_0004340	ENSG00000141452.5	Adipose_Subcutaneous	0.967002519366147	309889	EUR	Quant	rs6507716	4e-11	European	GCST005951	Body mass index
hair colour measurement	http://www.ebi.ac.uk/efo/EFO_0007822	ENSG00000092820.13	Adipose_Subcutaneous	0.96168243723444	290891	EUR	Quant	rs9347258	1e-77	European	GCST006075	Hair color
breast carcinoma	http://www.ebi.ac.uk/efo/EFO_0000305	ENSG00000160117.10	Adipose_Subcutaneous	0.980451666656675	2383	EUR	CC	rs8170	2e-09	European	GCST000801	Breast cancer
fatty acid measurement	http://www.ebi.ac.uk/efo/EFO_0005110	ENSG00000099194.5	Adipose_Subcutaneous	0.999342212454787	8961	EUR	Quant	rs603424	6e-15	European	GCST001841	Palmitoleic acid (16:1n-7) levels
fatty acid measurement	http://www.ebi.ac.uk/efo/EFO_0005110	ENSG00000149485.12	Adipose_Subcutaneous	0.925822868353454	8961	EUR	Quant	rs102275	7e-13	European	GCST001841	Palmitoleic acid (16:1n-7) levels
high density lipoprotein cholesterol measurement	http://www.ebi.ac.uk/efo/EFO_0004612	ENSG00000087237.6	Adipose_Subcutaneous	0.969655448540414	8656	EUR	Quant	rs3764261	2e-57	European	GCST000135	HDL cholesterol
Vitiligo	http://www.ebi.ac.uk/efo/EFO_0004208	ENSG00000204344.10	Adipose_Subcutaneous	0.940561673314979	2546	EAS	CC	rs11966200	1e-48	EastAsian	GCST000692	Vitiligo
spine bone mineral density	http://www.ebi.ac.uk/efo/EFO_0007701	ENSG00000146374.9	Adipose_Subcutaneous	0.992398104795476	20132	EUR	Quant	rs577721086	7e-10	European	GCST003388	Bone mineral density (spine)
ovarian carcinoma	http://www.ebi.ac.uk/efo/EFO_0001075	ENSG00000224189.2	Adipose_Subcutaneous	0.945111759191128	4122	EUR	CC	rs2072590	5e-14	European	GCST000802	Ovarian cancer
monocyte count	http://www.ebi.ac.uk/efo/EFO_0005091	ENSG00000184371.9	Adipose_Subcutaneous	0.999974704249346	170721	EUR	Quant	rs333947	9e-17	European	GCST004625	Monocyte count
monocyte count	http://www.ebi.ac.uk/efo/EFO_0005091	ENSG00000069275.12	Adipose_Subcutaneous	0.959275652461763	170721	EUR	Quant	rs708727	1e-10	European	GCST004625	Monocyte count
monocyte count	http://www.ebi.ac.uk/efo/EFO_0005091	ENSG00000162877.8	Adipose_Subcutaneous	0.991543235887279	170721	EUR	Quant	rs708727	1e-10	European	GCST004625	Monocyte count
monocyte count	http://www.ebi.ac.uk/efo/EFO_0005091	ENSG00000152254.6	Adipose_Subcutaneous	0.998272907446639	170721	EUR	Quant	rs3931	8e-14	European	GCST004625	Monocyte count
monocyte count	http://www.ebi.ac.uk/efo/EFO_0005091	ENSG00000127838.9	Adipose_Subcutaneous	0.976461759262505	170721	EUR	Quant	rs1870125	1e-16	European	GCST004625	Monocyte count
monocyte count	http://www.ebi.ac.uk/efo/EFO_0005091	ENSG00000158552.8	Adipose_Subcutaneous	0.962067705877926	170721	EUR	Quant	rs62191825	5e-11	European	GCST004625	Monocyte count
type II diabetes mellitus	http://www.ebi.ac.uk/efo/EFO_0001360	ENSG00000174595.4	Adipose_Subcutaneous	0.963543977460926	47117	EUR	CC	rs972283	2e-10	European	GCST000712	Type 2 diabetes
monocyte count	http://www.ebi.ac.uk/efo/EFO_0005091	ENSG00000206503.7	Adipose_Subcutaneous	0.999987507926429	170721	EUR	Quant	rs9260620	4e-53	European	GCST004625	Monocyte count
monocyte count	http://www.ebi.ac.uk/efo/EFO_0005091	ENSG00000213780.6	Adipose_Subcutaneous	0.955702215167869	170721	EUR	Quant	rs2523552	1e-75	European	GCST004625	Monocyte count
monocyte count	http://www.ebi.ac.uk/efo/EFO_0005091	ENSG00000099256.14	Adipose_Subcutaneous	0.978015581743875	170721	EUR	Quant	rs12266014	8e-48	European	GCST004625	Monocyte count
type II diabetes mellitus	http://www.ebi.ac.uk/efo/EFO_0001360	ENSG00000130829.13	Adipose_Subcutaneous	0.984617784482977	47117	EUR	CC	rs5945326	3e-10	European	GCST000712	Type 2 diabetes
monocyte count	http://www.ebi.ac.uk/efo/EFO_0005091	ENSG00000185201.12	Adipose_Subcutaneous	0.99995798820853	170721	EUR	Quant	rs10751647	2e-09	European	GCST004625	Monocyte count
monocyte count	http://www.ebi.ac.uk/efo/EFO_0005091	ENSG00000122025.10	Adipose_Subcutaneous	0.939802349112787	170721	EUR	Quant	rs61946325	3e-10	European	GCST004625	Monocyte count
monocyte count	http://www.ebi.ac.uk/efo/EFO_0005091	ENSG00000258738.1	Adipose_Subcutaneous	0.996953796438235	170721	EUR	Quant	rs1400745	3e-09	European	GCST004625	Monocyte count
monocyte count	http://www.ebi.ac.uk/efo/EFO_0005091	ENSG00000174171.4	Adipose_Subcutaneous	0.925485387664504	170721	EUR	Quant	rs17739167	1e-16	European	GCST004625	Monocyte count
monocyte count	http://www.ebi.ac.uk/efo/EFO_0005091	ENSG00000169118.11	Adipose_Subcutaneous	0.970257238513061	170721	EUR	Quant	rs7180079	8e-25	European	GCST004625	Monocyte count
monocyte count	http://www.ebi.ac.uk/efo/EFO_0005091	ENSG00000108264.12	Adipose_Subcutaneous	0.94922459630777	170721	EUR	Quant	rs865483	5e-10	European	GCST004625	Monocyte count
monocyte count	http://www.ebi.ac.uk/efo/EFO_0005091	ENSG00000064666.10	Adipose_Subcutaneous	0.927778710121842	170721	EUR	Quant	rs4807440	3e-11	European	GCST004625	Monocyte count
monocyte count	http://www.ebi.ac.uk/efo/EFO_0005091	ENSG00000130511.11	Adipose_Subcutaneous	0.916888993194027	170721	EUR	Quant	rs28375303	2e-10	European	GCST004625	Monocyte count
monocyte count	http://www.ebi.ac.uk/efo/EFO_0005091	ENSG00000224397.1	Adipose_Subcutaneous	0.999998321218373	170721	EUR	Quant	rs6125961	2e-57	European	GCST004625	Monocyte count
monocyte count	http://www.ebi.ac.uk/efo/EFO_0005091	ENSG00000188511.8	Adipose_Subcutaneous	0.972949490677773	170721	EUR	Quant	rs5769707	7e-11	European	GCST004625	Monocyte count
grip strength measurement	http://www.ebi.ac.uk/efo/EFO_0006941	ENSG00000168488.14	Adipose_Subcutaneous	0.909636887389761	223215	EUR	Quant	rs12928404	1e-25	European	GCST005829	Hand grip strength
grip strength measurement	http://www.ebi.ac.uk/efo/EFO_0006941	ENSG00000176953.6	Adipose_Subcutaneous	0.927290247483203	223215	EUR	Quant	rs12928404	1e-25	European	GCST005829	Hand grip strength
grip strength measurement	http://www.ebi.ac.uk/efo/EFO_0006941	ENSG00000178952.4	Adipose_Subcutaneous	0.9932372693374	223215	EUR	Quant	rs12928404	1e-25	European	GCST005829	Hand grip strength
grip strength measurement	http://www.ebi.ac.uk/efo/EFO_0006941	ENSG00000251417.1	Adipose_Subcutaneous	0.974557570545446	223215	EUR	Quant	rs12928404	1e-25	European	GCST005829	Hand grip strength
grip strength measurement	http://www.ebi.ac.uk/efo/EFO_0006941	ENSG00000110536.9	Adipose_Subcutaneous	0.934311893105299	223215	EUR	Quant	rs12225051	7e-15	European	GCST005829	Hand grip strength
type II diabetes mellitus	http://www.ebi.ac.uk/efo/EFO_0001360	ENSG00000109501.9	Adipose_Subcutaneous	0.943667451941135	47117	EUR	CC	rs1801214	3e-08	European	GCST000712	Type 2 diabetes
grip strength measurement	http://www.ebi.ac.uk/efo/EFO_0006941	ENSG00000204472.8	Adipose_Subcutaneous	0.959334509247176	223215	EUR	Quant	rs2260051	7e-12	European	GCST005829	Hand grip strength
grip strength measurement	http://www.ebi.ac.uk/efo/EFO_0006941	ENSG00000178188.10	Adipose_Subcutaneous	0.916514889370105	334825	EUR	Quant	rs62037364	2e-26	European	GCST005830	Hand grip strength
type II diabetes mellitus	http://www.ebi.ac.uk/efo/EFO_0001360	ENSG00000153814.7	Adipose_Subcutaneous	0.974994786867322	47117	EUR	CC	rs849134	3e-09	European	GCST000712	Type 2 diabetes
grip strength measurement	http://www.ebi.ac.uk/efo/EFO_0006941	ENSG00000110536.9	Adipose_Subcutaneous	0.931924120226595	334825	EUR	Quant	rs11039266	3e-18	European	GCST005830	Hand grip strength
grip strength measurement	http://www.ebi.ac.uk/efo/EFO_0006941	ENSG00000204472.8	Adipose_Subcutaneous	0.959322526962316	334825	EUR	Quant	rs2260051	1e-15	European	GCST005830	Hand grip strength
grip strength measurement	http://www.ebi.ac.uk/efo/EFO_0006941	ENSG00000162613.12	Adipose_Subcutaneous	0.997452576450269	334825	EUR	Quant	rs34517439	3e-12	European	GCST005830	Hand grip strength
grip strength measurement	http://www.ebi.ac.uk/efo/EFO_0006941	ENSG00000119242.4	Adipose_Subcutaneous	0.908097195728273	334825	EUR	Quant	rs4575361	1e-10	European	GCST005830	Hand grip strength
grip strength measurement	http://www.ebi.ac.uk/efo/EFO_0006941	ENSG00000262185.1	Adipose_Subcutaneous	0.902844865017611	334825	EUR	Quant	rs879620	1e-10	European	GCST005830	Hand grip strength
grip strength measurement	http://www.ebi.ac.uk/efo/EFO_0006941	ENSG00000262888.1	Adipose_Subcutaneous	0.903229332455672	334825	EUR	Quant	rs879620	1e-10	European	GCST005830	Hand grip strength
grip strength measurement	http://www.ebi.ac.uk/efo/EFO_0006941	ENSG00000260114.1	Adipose_Subcutaneous	0.902279815781621	334825	EUR	Quant	rs12691307	6e-10	European	GCST005830	Hand grip strength
grip strength measurement	http://www.ebi.ac.uk/efo/EFO_0006941	ENSG00000231852.2	Adipose_Subcutaneous	0.978371808293185	334825	EUR	Quant	rs3134986	9e-09	European	GCST005830	Hand grip strength
grip strength measurement	http://www.ebi.ac.uk/efo/EFO_0006941	ENSG00000020256.15	Adipose_Subcutaneous	0.902524166085897	334825	EUR	Quant	rs2206929	2e-08	European	GCST005830	Hand grip strength
serum albumin measurement	http://www.ebi.ac.uk/efo/EFO_0004535	ENSG00000009950.11	Adipose_Subcutaneous	0.955431644092996	102223	EAS	Quant	rs34121855	2e-09	EastAsian	GCST005988	Serum albumin level
serum IgG measurement	http://www.ebi.ac.uk/efo/EFO_0004565	ENSG00000157107.9	Adipose_Subcutaneous	0.978332803855276	12303	EAS	Quant	rs258888	9e-10	EastAsian	GCST006000	Immunoglobulin measurement (zinc sulfate turbidity test)
left ventricular diastolic function measurement	http://www.ebi.ac.uk/efo/EFO_0008204	ENSG00000035403.12	Adipose_Subcutaneous	0.972167651928313	19676	EAS	Quant	rs3812625	1e-08	EastAsian	GCST006008	Left ventricular internal dimension in diastole
colorectal cancer	http://www.ebi.ac.uk/efo/EFO_0005842	ENSG00000149485.12	Adipose_Subcutaneous	0.946275890780745	8270	EAS	CC	rs174537	9e-21	EastAsian	GCST002454	Colorectal cancer
fatty acid measurement, fetal genotype effect measurement, breast milk measurement	http://www.ebi.ac.uk/efo/EFO_0005110, http://www.ebi.ac.uk/efo/EFO_0007959, http://www.ebi.ac.uk/efo/EFO_0009092	ENSG00000149485.12	Adipose_Subcutaneous	0.973141568831925	1142	SAS	Quant	rs174556	5e-10	SouthAsian	GCST005587	Breast milk fatty acid composition (infant genotype effect)
fatty acid measurement, breast milk measurement, parental genotype effect measurement	http://www.ebi.ac.uk/efo/EFO_0005110, http://www.ebi.ac.uk/efo/EFO_0009092, http://www.ebi.ac.uk/efo/EFO_0005939	ENSG00000149485.12	Adipose_Subcutaneous	0.973568507064826	1142	SAS	Quant	rs174556	2e-10	SouthAsian	GCST005586	Breast milk fatty acid composition (maternal genotype effect)
total cholesterol measurement	http://www.ebi.ac.uk/efo/EFO_0004574	ENSG00000149485.12	Adipose_Subcutaneous	0.954063095829514	33431	EUR	Quant	rs174547	4e-09	European	GCST005781	Total cholesterol levels
high density lipoprotein cholesterol measurement	http://www.ebi.ac.uk/efo/EFO_0004612	ENSG00000149485.12	Adipose_Subcutaneous	0.958486625939175	33431	EUR	Quant	rs174547	7e-15	European	GCST005776	High density lipoprotein cholesterol levels
intraocular pressure measurement	http://www.ebi.ac.uk/efo/EFO_0004695	ENSG00000075420.8	Adipose_Subcutaneous	0.931933224169439	115486	EUR	Quant	rs7635832	5e-50	European	GCST005580	Intraocular pressure
intraocular pressure measurement	http://www.ebi.ac.uk/efo/EFO_0004695	ENSG00000143183.12	Adipose_Subcutaneous	0.965243075478989	115486	EUR	Quant	rs4657476	4e-45	European	GCST005580	Intraocular pressure
intraocular pressure measurement	http://www.ebi.ac.uk/efo/EFO_0004695	ENSG00000224358.1	Adipose_Subcutaneous	0.921997974360507	115486	EUR	Quant	rs4657476	4e-45	European	GCST005580	Intraocular pressure
intraocular pressure measurement	http://www.ebi.ac.uk/efo/EFO_0004695	ENSG00000143183.12	Adipose_Subcutaneous	0.959489847403213	115486	EUR	Quant	rs4656461	1e-43	European	GCST005580	Intraocular pressure
intraocular pressure measurement	http://www.ebi.ac.uk/efo/EFO_0004695	ENSG00000224358.1	Adipose_Subcutaneous	0.914186596642548	115486	EUR	Quant	rs4656461	1e-43	European	GCST005580	Intraocular pressure
intraocular pressure measurement	http://www.ebi.ac.uk/efo/EFO_0004695	ENSG00000136944.13	Adipose_Subcutaneous	0.989011449894295	115486	EUR	Quant	rs3829849	7e-32	European	GCST005580	Intraocular pressure
intraocular pressure measurement	http://www.ebi.ac.uk/efo/EFO_0004695	ENSG00000136944.13	Adipose_Subcutaneous	0.989042592330616	115486	EUR	Quant	rs10760442	7e-31	European	GCST005580	Intraocular pressure
intraocular pressure measurement	http://www.ebi.ac.uk/efo/EFO_0004695	ENSG00000177236.3	Adipose_Subcutaneous	0.997715429758992	115486	EUR	Quant	rs4963156	4e-23	European	GCST005580	Intraocular pressure
intraocular pressure measurement	http://www.ebi.ac.uk/efo/EFO_0004695	ENSG00000255142.1	Adipose_Subcutaneous	0.997715429942035	115486	EUR	Quant	rs4963156	4e-23	European	GCST005580	Intraocular pressure
intraocular pressure measurement	http://www.ebi.ac.uk/efo/EFO_0004695	ENSG00000255284.1	Adipose_Subcutaneous	0.997715420470445	115486	EUR	Quant	rs4963156	4e-23	European	GCST005580	Intraocular pressure
intraocular pressure measurement	http://www.ebi.ac.uk/efo/EFO_0004695	ENSG00000149177.8	Adipose_Subcutaneous	0.97205703653398	115486	EUR	Quant	rs4752805	1e-22	European	GCST005580	Intraocular pressure
intraocular pressure measurement	http://www.ebi.ac.uk/efo/EFO_0004695	ENSG00000169925.12	Adipose_Subcutaneous	0.91097657282001	115486	EUR	Quant	rs11795079	4e-16	European	GCST005580	Intraocular pressure
intraocular pressure measurement	http://www.ebi.ac.uk/efo/EFO_0004695	ENSG00000169925.12	Adipose_Subcutaneous	0.910742056939543	115486	EUR	Quant	rs72766630	1e-15	European	GCST005580	Intraocular pressure
intraocular pressure measurement	http://www.ebi.ac.uk/efo/EFO_0004695	ENSG00000113083.8	Adipose_Subcutaneous	0.944151615018686	115486	EUR	Quant	rs2731646	2e-14	European	GCST005580	Intraocular pressure
intraocular pressure measurement	http://www.ebi.ac.uk/efo/EFO_0004695	ENSG00000186998.11	Adipose_Subcutaneous	0.999697202774741	115486	EUR	Quant	rs9608740	3e-14	European	GCST005580	Intraocular pressure
intraocular pressure measurement	http://www.ebi.ac.uk/efo/EFO_0004695	ENSG00000113083.8	Adipose_Subcutaneous	0.90788600107625	115486	EUR	Quant	rs840464	6e-14	European	GCST005580	Intraocular pressure
intraocular pressure measurement	http://www.ebi.ac.uk/efo/EFO_0004695	ENSG00000166825.9	Adipose_Subcutaneous	0.955323766646523	115486	EUR	Quant	rs1042499	3e-13	European	GCST005580	Intraocular pressure
intraocular pressure measurement	http://www.ebi.ac.uk/efo/EFO_0004695	ENSG00000025434.14	Adipose_Subcutaneous	0.946558970370423	115486	EUR	Quant	rs78744550	1e-12	European	GCST005580	Intraocular pressure
intraocular pressure measurement	http://www.ebi.ac.uk/efo/EFO_0004695	ENSG00000166825.9	Adipose_Subcutaneous	0.946685182096774	115486	EUR	Quant	rs75149654	4e-12	European	GCST005580	Intraocular pressure
intraocular pressure measurement	http://www.ebi.ac.uk/efo/EFO_0004695	ENSG00000156170.8	Adipose_Subcutaneous	0.956702694798029	115486	EUR	Quant	rs896847	6e-12	European	GCST005580	Intraocular pressure
intraocular pressure measurement	http://www.ebi.ac.uk/efo/EFO_0004695	ENSG00000259530.1	Adipose_Subcutaneous	0.970246689426798	115486	EUR	Quant	rs2249193	1e-11	European	GCST005580	Intraocular pressure
intraocular pressure measurement	http://www.ebi.ac.uk/efo/EFO_0004695	ENSG00000259616.1	Adipose_Subcutaneous	0.96496377845253	115486	EUR	Quant	rs2249193	1e-11	European	GCST005580	Intraocular pressure
intraocular pressure measurement	http://www.ebi.ac.uk/efo/EFO_0004695	ENSG00000259675.1	Adipose_Subcutaneous	0.943007597079602	115486	EUR	Quant	rs2249193	1e-11	European	GCST005580	Intraocular pressure
intraocular pressure measurement	http://www.ebi.ac.uk/efo/EFO_0004695	ENSG00000156170.8	Adipose_Subcutaneous	0.956564323474827	115486	EUR	Quant	rs9297949	2e-11	European	GCST005580	Intraocular pressure
intraocular pressure measurement	http://www.ebi.ac.uk/efo/EFO_0004695	ENSG00000259530.1	Adipose_Subcutaneous	0.979248043897971	115486	EUR	Quant	rs4775427	3e-11	European	GCST005580	Intraocular pressure
intraocular pressure measurement	http://www.ebi.ac.uk/efo/EFO_0004695	ENSG00000259616.1	Adipose_Subcutaneous	0.985355055593506	115486	EUR	Quant	rs4775427	3e-11	European	GCST005580	Intraocular pressure
intraocular pressure measurement	http://www.ebi.ac.uk/efo/EFO_0004695	ENSG00000259675.1	Adipose_Subcutaneous	0.980268816177696	115486	EUR	Quant	rs4775427	3e-11	European	GCST005580	Intraocular pressure
total cholesterol measurement	http://www.ebi.ac.uk/efo/EFO_0004574	ENSG00000087237.6	Adipose_Subcutaneous	0.986200514753301	128305	EAS	Quant	rs56156922	2e-32	EastAsian	GCST006034	Total cholesterol levels
total cholesterol measurement	http://www.ebi.ac.uk/efo/EFO_0004574	ENSG00000228782.3	Adipose_Subcutaneous	0.918680859347728	128305	EAS	Quant	rs62074014	3e-09	EastAsian	GCST006034	Total cholesterol levels
total cholesterol measurement	http://www.ebi.ac.uk/efo/EFO_0004574	ENSG00000132793.7	Adipose_Subcutaneous	0.960298721470291	128305	EAS	Quant	rs56668103	4e-09	EastAsian	GCST006034	Total cholesterol levels
total cholesterol measurement	http://www.ebi.ac.uk/efo/EFO_0004574	ENSG00000233005.1	Adipose_Subcutaneous	0.952926115621458	128305	EAS	Quant	rs143132975	2e-08	EastAsian	GCST006034	Total cholesterol levels
leukocyte count	http://www.ebi.ac.uk/efo/EFO_0004308	ENSG00000084092.6	Adipose_Subcutaneous	0.979008468510122	107964	EAS	Quant	rs10016631	1e-08	EastAsian	GCST005973	White blood cell count
leukocyte count	http://www.ebi.ac.uk/efo/EFO_0004308	ENSG00000081041.8	Adipose_Subcutaneous	0.955967140010121	107964	EAS	Quant	rs549280	9e-25	EastAsian	GCST005973	White blood cell count
leukocyte count	http://www.ebi.ac.uk/efo/EFO_0004308	ENSG00000054219.9	Adipose_Subcutaneous	0.986553008873921	107964	EAS	Quant	rs12692572	4e-09	EastAsian	GCST005973	White blood cell count
neutrophil count	http://www.ebi.ac.uk/efo/EFO_0004833	ENSG00000081041.8	Adipose_Subcutaneous	0.956584688183514	62076	EAS	Quant	rs549280	2e-28	EastAsian	GCST005974	Neutrophil count
neutrophil count	http://www.ebi.ac.uk/efo/EFO_0004833	ENSG00000008838.13	Adipose_Subcutaneous	0.981981152405611	62076	EAS	Quant	rs709591	4e-56	EastAsian	GCST005974	Neutrophil count
neutrophil count	http://www.ebi.ac.uk/efo/EFO_0004833	ENSG00000108342.8	Adipose_Subcutaneous	0.904100274192554	62076	EAS	Quant	rs12453732	2e-12	EastAsian	GCST005974	Neutrophil count
high density lipoprotein cholesterol measurement	http://www.ebi.ac.uk/efo/EFO_0004612	ENSG00000226752.3	Adipose_Subcutaneous	0.950675618755248	70657	EAS	Quant	rs7847628	2e-08	EastAsian	GCST006005	High density lipoprotein cholesterol levels
high density lipoprotein cholesterol measurement	http://www.ebi.ac.uk/efo/EFO_0004612	ENSG00000087237.6	Adipose_Subcutaneous	0.988672865748514	70657	EAS	Quant	rs56156922	2e-300	EastAsian	GCST006005	High density lipoprotein cholesterol levels
high density lipoprotein cholesterol measurement	http://www.ebi.ac.uk/efo/EFO_0004612	ENSG00000161180.6	Adipose_Subcutaneous	0.942548276980964	70657	EAS	Quant	rs7445	1e-14	EastAsian	GCST006005	High density lipoprotein cholesterol levels
high density lipoprotein cholesterol measurement	http://www.ebi.ac.uk/efo/EFO_0004612	ENSG00000185651.10	Adipose_Subcutaneous	0.924927412469387	70657	EAS	Quant	rs7445	1e-14	EastAsian	GCST006005	High density lipoprotein cholesterol levels
high density lipoprotein cholesterol measurement	http://www.ebi.ac.uk/efo/EFO_0004612	ENSG00000087237.6	Adipose_Subcutaneous	0.973989104384009	70657	EAS	Quant	rs2303790	5e-198	EastAsian	GCST006005	High density lipoprotein cholesterol levels
high density lipoprotein cholesterol measurement	http://www.ebi.ac.uk/efo/EFO_0004612	ENSG00000166035.6	Adipose_Subcutaneous	0.926943049638262	70657	EAS	Quant	rs13329672	7e-37	EastAsian	GCST006005	High density lipoprotein cholesterol levels
high density lipoprotein cholesterol measurement	http://www.ebi.ac.uk/efo/EFO_0004612	ENSG00000229419.1	Adipose_Subcutaneous	0.93398651860669	70657	EAS	Quant	rs4743758	2e-10	EastAsian	GCST006005	High density lipoprotein cholesterol levels
low density lipoprotein cholesterol measurement	http://www.ebi.ac.uk/efo/EFO_0004611	ENSG00000009950.11	Adipose_Subcutaneous	0.919193024181279	72866	EAS	Quant	rs17145738	5e-09	EastAsian	GCST006004	Low density lipoprotein cholesterol
low density lipoprotein cholesterol measurement	http://www.ebi.ac.uk/efo/EFO_0004611	ENSG00000132793.7	Adipose_Subcutaneous	0.960124971790897	72866	EAS	Quant	rs56668103	7e-09	EastAsian	GCST006004	Low density lipoprotein cholesterol
basophil count	http://www.ebi.ac.uk/efo/EFO_0005090	ENSG00000072756.12	Adipose_Subcutaneous	0.982777963608947	62076	EAS	Quant	rs3804785	3e-20	EastAsian	GCST005976	White blood cell count (basophil)
eosinophil count	http://www.ebi.ac.uk/efo/EFO_0004842	ENSG00000115607.5	Adipose_Subcutaneous	0.931777365322199	62076	EAS	Quant	rs6543119	6e-25	EastAsian	GCST005975	Eosinophil counts
monocyte count	http://www.ebi.ac.uk/efo/EFO_0005091	ENSG00000136240.5	Adipose_Subcutaneous	0.929631941971762	62076	EAS	Quant	rs73057397	9e-11	EastAsian	GCST005977	Monocyte count
monocyte count	http://www.ebi.ac.uk/efo/EFO_0005091	ENSG00000175164.9	Adipose_Subcutaneous	0.965620440129336	62076	EAS	Quant	rs687621	2e-08	EastAsian	GCST005977	Monocyte count
erythrocyte count	http://www.ebi.ac.uk/efo/EFO_0004305	ENSG00000163468.10	Adipose_Subcutaneous	0.906182286086263	108794	EAS	Quant	rs12036837	3e-15	EastAsian	GCST005996	Red blood cell count
erythrocyte count	http://www.ebi.ac.uk/efo/EFO_0004305	ENSG00000198715.7	Adipose_Subcutaneous	0.905157405031331	108794	EAS	Quant	rs12036837	3e-15	EastAsian	GCST005996	Red blood cell count
erythrocyte count	http://www.ebi.ac.uk/efo/EFO_0004305	ENSG00000177951.13	Adipose_Subcutaneous	0.981756545476096	108794	EAS	Quant	rs3782122	4e-14	EastAsian	GCST005996	Red blood cell count
erythrocyte count	http://www.ebi.ac.uk/efo/EFO_0004305	ENSG00000175054.10	Adipose_Subcutaneous	0.914379188817567	108794	EAS	Quant	rs6780250	5e-09	EastAsian	GCST005996	Red blood cell count
erythrocyte count	http://www.ebi.ac.uk/efo/EFO_0004305	ENSG00000112578.5	Adipose_Subcutaneous	0.968414389296521	108794	EAS	Quant	rs1410492	8e-43	EastAsian	GCST005996	Red blood cell count
erythrocyte count	http://www.ebi.ac.uk/efo/EFO_0004305	ENSG00000134825.9	Adipose_Subcutaneous	0.901060362389427	108794	EAS	Quant	rs509360	3e-08	EastAsian	GCST005996	Red blood cell count
erythrocyte count	http://www.ebi.ac.uk/efo/EFO_0004305	ENSG00000149485.12	Adipose_Subcutaneous	0.937498043056469	108794	EAS	Quant	rs509360	3e-08	EastAsian	GCST005996	Red blood cell count
erythrocyte count	http://www.ebi.ac.uk/efo/EFO_0004305	ENSG00000149922.6	Adipose_Subcutaneous	0.999948478115482	108794	EAS	Quant	rs3809627	5e-13	EastAsian	GCST005996	Red blood cell count
QT interval	http://www.ebi.ac.uk/efo/EFO_0004682	ENSG00000143153.8	Adipose_Subcutaneous	0.98093537347504	15997	AMR	Quant	rs12035622	9e-18	Americas	GCST005171	QT interval
HOMA-B	http://www.ebi.ac.uk/efo/EFO_0004469	ENSG00000149485.12	Adipose_Subcutaneous	0.95732475035897	36466	EUR	Quant	rs174550	5e-13	European	GCST005180	Homeostasis model assessment of beta-cell function
fasting blood glucose measurement	http://www.ebi.ac.uk/efo/EFO_0004465	ENSG00000149485.12	Adipose_Subcutaneous	0.958798717441228	46186	EUR	Quant	rs174550	2e-15	European	GCST000568	Fasting blood glucose
fasting blood glucose measurement	http://www.ebi.ac.uk/efo/EFO_0004465	ENSG00000149485.12	Adipose_Subcutaneous	0.955302375170629	58074	EUR	Quant	rs174550	2e-10	European	GCST005186	Fasting blood glucose
body mass index, fasting blood insulin measurement	http://www.ebi.ac.uk/efo/EFO_0004340, http://www.ebi.ac.uk/efo/EFO_0004466	ENSG00000272622.1	Adipose_Subcutaneous	0.989079975112612	51750	EUR	Quant	rs2943634	2e-14	European	GCST001526	Fasting blood insulin (BMI interaction)
body mass index, fasting blood glucose measurement	http://www.ebi.ac.uk/efo/EFO_0004340, http://www.ebi.ac.uk/efo/EFO_0004465	ENSG00000149485.12	Adipose_Subcutaneous	0.954375233762452	58074	EUR	Quant	rs174550	2e-09	European	GCST001527	Fasting blood glucose (BMI interaction)
colorectal cancer	http://www.ebi.ac.uk/efo/EFO_0005842	ENSG00000139624.8	Adipose_Subcutaneous	0.939193254405057	13443	EUR	CC	rs34245511	3e-08	European	GCST002411	Colorectal cancer
progranulin measurement	http://www.ebi.ac.uk/efo/EFO_0004625	ENSG00000030582.12	Adipose_Subcutaneous	0.999964667784333	2811	EUR	Quant	rs5848	5e-14	European	GCST005109	Progranulin levels
systolic blood pressure	http://www.ebi.ac.uk/efo/EFO_0006335	ENSG00000106003.8	Adipose_Subcutaneous	0.929313882262243	201529	EUR	Quant	rs2969070	1e-10	European	GCST006259	Systolic blood pressure
systolic blood pressure	http://www.ebi.ac.uk/efo/EFO_0006335	ENSG00000226752.3	Adipose_Subcutaneous	0.99234576123215	201529	EUR	Quant	rs10760117	6e-10	European	GCST006259	Systolic blood pressure
systolic blood pressure	http://www.ebi.ac.uk/efo/EFO_0006335	ENSG00000204950.2	Adipose_Subcutaneous	0.957904826931436	201529	EUR	Quant	rs751984	4e-09	European	GCST006259	Systolic blood pressure
systolic blood pressure	http://www.ebi.ac.uk/efo/EFO_0006335	ENSG00000138639.13	Adipose_Subcutaneous	0.929272723549504	201529	EUR	Quant	rs17010957	2e-09	European	GCST006259	Systolic blood pressure
systolic blood pressure	http://www.ebi.ac.uk/efo/EFO_0006335	ENSG00000165895.13	Adipose_Subcutaneous	0.986606743310567	201529	EUR	Quant	rs633185	7e-15	European	GCST006259	Systolic blood pressure
systolic blood pressure	http://www.ebi.ac.uk/efo/EFO_0006335	ENSG00000170647.2	Adipose_Subcutaneous	0.996414697820582	201529	EUR	Quant	rs633185	7e-15	European	GCST006259	Systolic blood pressure
systolic blood pressure	http://www.ebi.ac.uk/efo/EFO_0006335	ENSG00000140474.8	Adipose_Subcutaneous	0.936460285734101	201529	EUR	Quant	rs936226	3e-16	European	GCST006259	Systolic blood pressure
diastolic blood pressure	http://www.ebi.ac.uk/efo/EFO_0006336	ENSG00000106003.8	Adipose_Subcutaneous	0.929744860266857	201529	EUR	Quant	rs2969070	3e-11	European	GCST006258	Diastolic blood pressure
diastolic blood pressure	http://www.ebi.ac.uk/efo/EFO_0006336	ENSG00000204950.2	Adipose_Subcutaneous	0.96901342643165	201529	EUR	Quant	rs751984	4e-20	European	GCST006258	Diastolic blood pressure
diastolic blood pressure	http://www.ebi.ac.uk/efo/EFO_0006336	ENSG00000231852.2	Adipose_Subcutaneous	0.978106119064645	201529	EUR	Quant	rs2187668	4e-11	European	GCST006258	Diastolic blood pressure
diastolic blood pressure	http://www.ebi.ac.uk/efo/EFO_0006336	ENSG00000165895.13	Adipose_Subcutaneous	0.986738369833096	201529	EUR	Quant	rs633185	2e-12	European	GCST006258	Diastolic blood pressure
diastolic blood pressure	http://www.ebi.ac.uk/efo/EFO_0006336	ENSG00000170647.2	Adipose_Subcutaneous	0.996188613358048	201529	EUR	Quant	rs633185	2e-12	European	GCST006258	Diastolic blood pressure
diastolic blood pressure	http://www.ebi.ac.uk/efo/EFO_0006336	ENSG00000140474.8	Adipose_Subcutaneous	0.921846772563567	201529	EUR	Quant	rs936226	1e-18	European	GCST006258	Diastolic blood pressure
diastolic blood pressure	http://www.ebi.ac.uk/efo/EFO_0006336	ENSG00000198740.4	Adipose_Subcutaneous	0.976797063068201	201529	EUR	Quant	rs12940887	1e-12	European	GCST006258	Diastolic blood pressure
systemic lupus erythematosus	http://www.ebi.ac.uk/efo/EFO_0002690	ENSG00000244731.3	Adipose_Subcutaneous	0.943844977265421	3163	EUR	CC	rs558702	8e-21	European	GCST002463	Systemic lupus erythematosus
systemic lupus erythematosus	http://www.ebi.ac.uk/efo/EFO_0002690	ENSG00000128604.14	Adipose_Subcutaneous	0.977600250862872	3163	EUR	CC	rs4728142	7e-10	European	GCST002463	Systemic lupus erythematosus
central nervous system cancer	http://www.ebi.ac.uk/efo/EFO_0000326	ENSG00000258366.3	Adipose_Subcutaneous	0.940113961620013	7608	EUR	CC	rs6010620	5e-19	European	GCST002474	Glioma (high-grade)
neuroticism measurement	http://www.ebi.ac.uk/efo/EFO_0007660	ENSG00000253893.2	Adipose_Subcutaneous	0.934663996030885	329821	EUR	Quant	rs2980439	7e-28	European	GCST005232	Neuroticism
neuroticism measurement	http://www.ebi.ac.uk/efo/EFO_0007660	ENSG00000254527.1	Adipose_Subcutaneous	0.906349932177098	329821	EUR	Quant	rs2409797	5e-30	European	GCST005232	Neuroticism
neuroticism measurement	http://www.ebi.ac.uk/efo/EFO_0007660	ENSG00000214401.4	Adipose_Subcutaneous	0.962684212286355	329821	EUR	Quant	rs199441	3e-20	European	GCST005232	Neuroticism
neuroticism measurement	http://www.ebi.ac.uk/efo/EFO_0007660	ENSG00000262539.1	Adipose_Subcutaneous	0.958022057465595	329821	EUR	Quant	rs199441	3e-20	European	GCST005232	Neuroticism
neuroticism measurement	http://www.ebi.ac.uk/efo/EFO_0007660	ENSG00000254527.1	Adipose_Subcutaneous	0.9418808214779	329821	EUR	Quant	rs34421088	2e-23	European	GCST005232	Neuroticism
neuroticism measurement	http://www.ebi.ac.uk/efo/EFO_0007660	ENSG00000114054.9	Adipose_Subcutaneous	0.910136672091117	329821	EUR	Quant	rs7432375	4e-14	European	GCST005232	Neuroticism
neuroticism measurement	http://www.ebi.ac.uk/efo/EFO_0007660	ENSG00000114054.9	Adipose_Subcutaneous	0.949885336429046	329821	EUR	Quant	rs12488721	3e-14	European	GCST005232	Neuroticism
neuroticism measurement	http://www.ebi.ac.uk/efo/EFO_0007660	ENSG00000114054.9	Adipose_Subcutaneous	0.908596625896478	329821	EUR	Quant	rs7634476	3e-14	European	GCST005232	Neuroticism
neuroticism measurement	http://www.ebi.ac.uk/efo/EFO_0007660	ENSG00000114054.9	Adipose_Subcutaneous	0.908567217150842	329821	EUR	Quant	rs66691851	5e-14	European	GCST005232	Neuroticism
neuroticism measurement	http://www.ebi.ac.uk/efo/EFO_0007660	ENSG00000114054.9	Adipose_Subcutaneous	0.949486557839054	329821	EUR	Quant	rs1278493	2e-12	European	GCST005232	Neuroticism
neuroticism measurement	http://www.ebi.ac.uk/efo/EFO_0007660	ENSG00000204410.10	Adipose_Subcutaneous	0.974189124984888	329821	EUR	Quant	rs204893	1e-12	European	GCST005232	Neuroticism
neuroticism measurement	http://www.ebi.ac.uk/efo/EFO_0007660	ENSG00000154822.11	Adipose_Subcutaneous	0.94352301402652	329821	EUR	Quant	rs9857592	4e-11	European	GCST005232	Neuroticism
neuroticism measurement	http://www.ebi.ac.uk/efo/EFO_0007660	ENSG00000100393.9	Adipose_Subcutaneous	0.969407510716751	329821	EUR	Quant	rs2273085	1e-17	European	GCST005232	Neuroticism
neuroticism measurement	http://www.ebi.ac.uk/efo/EFO_0007660	ENSG00000260911.1	Adipose_Subcutaneous	0.916355862353556	329821	EUR	Quant	rs12445568	4e-11	European	GCST005232	Neuroticism
neuroticism measurement	http://www.ebi.ac.uk/efo/EFO_0007660	ENSG00000168813.12	Adipose_Subcutaneous	0.917817405418628	329821	EUR	Quant	rs8100891	1e-08	European	GCST005232	Neuroticism
neuroticism measurement	http://www.ebi.ac.uk/efo/EFO_0007660	ENSG00000227603.1	Adipose_Subcutaneous	0.970743040862687	329821	EUR	Quant	rs10429558	6e-09	European	GCST005232	Neuroticism
acne	http://www.ebi.ac.uk/efo/EFO_0003894	ENSG00000197136.4	Adipose_Subcutaneous	0.944001975097563	7025	EUR	CC	rs478304	3e-11	European	GCST002481	Acne (severe)
neuroticism measurement	http://www.ebi.ac.uk/efo/EFO_0007660	ENSG00000100393.9	Adipose_Subcutaneous	0.951895167397076	329821	EUR	Quant	rs9611519	1e-10	European	GCST005232	Neuroticism
vitamin D measurement	http://www.ebi.ac.uk/efo/EFO_0004631	ENSG00000172890.7	Adipose_Subcutaneous	0.95628569239678	79366	EUR	Quant	rs12785878	4e-62	European	GCST005367	Vitamin D levels
vitamin D measurement	http://www.ebi.ac.uk/efo/EFO_0004631	ENSG00000254682.1	Adipose_Subcutaneous	0.960313528600849	79366	EUR	Quant	rs12785878	4e-62	European	GCST005367	Vitamin D levels
aging	http://purl.obolibrary.org/obo/GO_0007568	ENSG00000079689.9	Adipose_Subcutaneous	0.902887212296823	8393	EUR	Quant	rs73397619	2e-10	European	GCST005287	Intrinsic epigenetic age acceleration
age at menopause	http://www.ebi.ac.uk/efo/EFO_0004704	ENSG00000115216.9	Adipose_Subcutaneous	0.943271593585856	69626	EUR	Quant	rs704795	2e-15	European	GCST005312	Menopause (age at onset)
age at menopause	http://www.ebi.ac.uk/efo/EFO_0004704	ENSG00000160867.10	Adipose_Subcutaneous	0.95865044409677	69626	EUR	Quant	rs365132	1e-33	European	GCST005312	Menopause (age at onset)
age at menopause	http://www.ebi.ac.uk/efo/EFO_0004704	ENSG00000198056.9	Adipose_Subcutaneous	0.999551098687368	69626	EUR	Quant	rs2277339	2e-19	European	GCST005312	Menopause (age at onset)
age at menopause	http://www.ebi.ac.uk/efo/EFO_0004704	ENSG00000083544.9	Adipose_Subcutaneous	0.996055771535386	69626	EUR	Quant	rs4886238	3e-16	European	GCST005312	Menopause (age at onset)
age at menopause	http://www.ebi.ac.uk/efo/EFO_0004704	ENSG00000171490.8	Adipose_Subcutaneous	0.919260245348809	69626	EUR	Quant	rs10852344	1e-15	European	GCST005312	Menopause (age at onset)
age at menopause	http://www.ebi.ac.uk/efo/EFO_0004704	ENSG00000161395.8	Adipose_Subcutaneous	0.90078407475346	69626	EUR	Quant	rs2941505	2e-09	European	GCST005312	Menopause (age at onset)
age at menopause	http://www.ebi.ac.uk/efo/EFO_0004704	ENSG00000101191.12	Adipose_Subcutaneous	0.972568885576227	69626	EUR	Quant	rs13040088	2e-10	European	GCST005312	Menopause (age at onset)
neutrophil count	http://www.ebi.ac.uk/efo/EFO_0004833	ENSG00000260879.1	Adipose_Subcutaneous	0.990163219330409	170702	EUR	Quant	rs663045	7e-11	European	GCST004629	Neutrophil count
neutrophil count	http://www.ebi.ac.uk/efo/EFO_0004833	ENSG00000136689.14	Adipose_Subcutaneous	0.969871970333445	170702	EUR	Quant	rs10171849	7e-21	European	GCST004629	Neutrophil count
neutrophil count	http://www.ebi.ac.uk/efo/EFO_0004833	ENSG00000081041.8	Adipose_Subcutaneous	0.950483086841636	170702	EUR	Quant	rs11725704	2e-86	European	GCST004629	Neutrophil count
neutrophil count	http://www.ebi.ac.uk/efo/EFO_0004833	ENSG00000113504.15	Adipose_Subcutaneous	0.999570346073937	170702	EUR	Quant	rs35188965	3e-09	European	GCST004629	Neutrophil count
neutrophil count	http://www.ebi.ac.uk/efo/EFO_0004833	ENSG00000183323.8	Adipose_Subcutaneous	0.951371467275535	170702	EUR	Quant	rs11741826	2e-15	European	GCST004629	Neutrophil count
neutrophil count	http://www.ebi.ac.uk/efo/EFO_0004833	ENSG00000213830.3	Adipose_Subcutaneous	0.933975345168949	170702	EUR	Quant	rs11741826	2e-15	European	GCST004629	Neutrophil count
neutrophil count	http://www.ebi.ac.uk/efo/EFO_0004833	ENSG00000197375.8	Adipose_Subcutaneous	0.915431300063581	170702	EUR	Quant	rs10075801	8e-16	European	GCST004629	Neutrophil count
neutrophil count	http://www.ebi.ac.uk/efo/EFO_0004833	ENSG00000206503.7	Adipose_Subcutaneous	0.999987507926429	170702	EUR	Quant	rs9260620	2e-39	European	GCST004629	Neutrophil count
neutrophil count	http://www.ebi.ac.uk/efo/EFO_0004833	ENSG00000099256.14	Adipose_Subcutaneous	0.977620491984283	170702	EUR	Quant	rs12266014	2e-32	European	GCST004629	Neutrophil count
neutrophil count	http://www.ebi.ac.uk/efo/EFO_0004833	ENSG00000107798.13	Adipose_Subcutaneous	0.976008814959077	170702	EUR	Quant	rs2246941	7e-09	European	GCST004629	Neutrophil count
neutrophil count	http://www.ebi.ac.uk/efo/EFO_0004833	ENSG00000134824.9	Adipose_Subcutaneous	0.963578566706464	170702	EUR	Quant	rs61897795	6e-12	European	GCST004629	Neutrophil count
neutrophil count	http://www.ebi.ac.uk/efo/EFO_0004833	ENSG00000090382.2	Adipose_Subcutaneous	0.99876014435765	170702	EUR	Quant	rs4761234	1e-10	European	GCST004629	Neutrophil count
neutrophil count	http://www.ebi.ac.uk/efo/EFO_0004833	ENSG00000127337.2	Adipose_Subcutaneous	0.924240793125431	170702	EUR	Quant	rs4761234	1e-10	European	GCST004629	Neutrophil count
neutrophil count	http://www.ebi.ac.uk/efo/EFO_0004833	ENSG00000103966.5	Adipose_Subcutaneous	0.905108122147589	170702	EUR	Quant	rs12101888	4e-17	European	GCST004629	Neutrophil count
neutrophil count	http://www.ebi.ac.uk/efo/EFO_0004833	ENSG00000006327.9	Adipose_Subcutaneous	0.997840494533224	170702	EUR	Quant	rs6500550	5e-10	European	GCST004629	Neutrophil count
neutrophil count	http://www.ebi.ac.uk/efo/EFO_0004833	ENSG00000140968.6	Adipose_Subcutaneous	0.967954846130927	170702	EUR	Quant	rs9926664	1e-15	European	GCST004629	Neutrophil count
neutrophil count	http://www.ebi.ac.uk/efo/EFO_0004833	ENSG00000008838.13	Adipose_Subcutaneous	0.953842373205664	170702	EUR	Quant	rs12600856	2e-239	European	GCST004629	Neutrophil count
neutrophil percentage of granulocytes	http://www.ebi.ac.uk/efo/EFO_0007994	ENSG00000232912.1	Adipose_Subcutaneous	0.981055881277117	170672	EUR	Quant	rs159963	4e-16	European	GCST004623	Neutrophil percentage of granulocytes
neutrophil percentage of granulocytes	http://www.ebi.ac.uk/efo/EFO_0007994	ENSG00000186281.8	Adipose_Subcutaneous	0.948321952888236	170672	EUR	Quant	rs2692947	2e-18	European	GCST004623	Neutrophil percentage of granulocytes
neutrophil percentage of granulocytes	http://www.ebi.ac.uk/efo/EFO_0007994	ENSG00000204581.2	Adipose_Subcutaneous	0.970321470060052	170672	EUR	Quant	rs17484848	6e-31	European	GCST004623	Neutrophil percentage of granulocytes
neutrophil percentage of granulocytes	http://www.ebi.ac.uk/efo/EFO_0007994	ENSG00000196355.2	Adipose_Subcutaneous	0.985039754214844	170672	EUR	Quant	rs112691446	9e-40	European	GCST004623	Neutrophil percentage of granulocytes
neutrophil percentage of granulocytes	http://www.ebi.ac.uk/efo/EFO_0007994	ENSG00000231160.5	Adipose_Subcutaneous	0.985171220045981	170672	EUR	Quant	rs112691446	9e-40	European	GCST004623	Neutrophil percentage of granulocytes
neutrophil percentage of granulocytes	http://www.ebi.ac.uk/efo/EFO_0007994	ENSG00000030110.8	Adipose_Subcutaneous	0.996350494804647	170672	EUR	Quant	rs210143	3e-15	European	GCST004623	Neutrophil percentage of granulocytes
neutrophil percentage of granulocytes	http://www.ebi.ac.uk/efo/EFO_0007994	ENSG00000106178.2	Adipose_Subcutaneous	0.965990262389899	170672	EUR	Quant	rs6467885	2e-30	European	GCST004623	Neutrophil percentage of granulocytes
multiple sclerosis	http://www.ebi.ac.uk/efo/EFO_0003885	ENSG00000184293.3	Adipose_Subcutaneous	0.974094644922232	26621	EUR	CC	rs10466829	1e-08	European	GCST001198	Multiple sclerosis
neutrophil percentage of granulocytes	http://www.ebi.ac.uk/efo/EFO_0007994	ENSG00000169925.12	Adipose_Subcutaneous	0.947089006111064	170672	EUR	Quant	rs392134	1e-16	European	GCST004623	Neutrophil percentage of granulocytes
neutrophil percentage of granulocytes	http://www.ebi.ac.uk/efo/EFO_0007994	ENSG00000077420.11	Adipose_Subcutaneous	0.979088994234583	170672	EUR	Quant	rs3006802	5e-19	European	GCST004623	Neutrophil percentage of granulocytes
neutrophil percentage of granulocytes	http://www.ebi.ac.uk/efo/EFO_0007994	ENSG00000123411.10	Adipose_Subcutaneous	0.983442265968011	170672	EUR	Quant	rs10876864	7e-11	European	GCST004623	Neutrophil percentage of granulocytes
neutrophil percentage of granulocytes	http://www.ebi.ac.uk/efo/EFO_0007994	ENSG00000139531.8	Adipose_Subcutaneous	0.993023448295862	170672	EUR	Quant	rs10876864	7e-11	European	GCST004623	Neutrophil percentage of granulocytes
neutrophil percentage of granulocytes	http://www.ebi.ac.uk/efo/EFO_0007994	ENSG00000197728.5	Adipose_Subcutaneous	0.997587024286743	170672	EUR	Quant	rs10876864	7e-11	European	GCST004623	Neutrophil percentage of granulocytes
neutrophil percentage of granulocytes	http://www.ebi.ac.uk/efo/EFO_0007994	ENSG00000198740.4	Adipose_Subcutaneous	0.97461260772199	170672	EUR	Quant	rs34666276	9e-10	European	GCST004623	Neutrophil percentage of granulocytes
neutrophil percentage of granulocytes	http://www.ebi.ac.uk/efo/EFO_0007994	ENSG00000167468.12	Adipose_Subcutaneous	0.986198529777101	170672	EUR	Quant	rs4807542	5e-09	European	GCST004623	Neutrophil percentage of granulocytes
multiple sclerosis	http://www.ebi.ac.uk/efo/EFO_0003885	ENSG00000063127.11	Adipose_Subcutaneous	0.944124114248479	26621	EUR	CC	rs2303759	5e-09	European	GCST001198	Multiple sclerosis
multiple sclerosis	http://www.ebi.ac.uk/efo/EFO_0003885	ENSG00000104901.2	Adipose_Subcutaneous	0.934530971198294	26621	EUR	CC	rs2303759	5e-09	European	GCST001198	Multiple sclerosis
multiple sclerosis	http://www.ebi.ac.uk/efo/EFO_0003885	ENSG00000268686.1	Adipose_Subcutaneous	0.983383642054144	26621	EUR	CC	rs2303759	5e-09	European	GCST001198	Multiple sclerosis
neutrophil percentage of granulocytes	http://www.ebi.ac.uk/efo/EFO_0007994	ENSG00000100365.10	Adipose_Subcutaneous	0.954140813693715	170672	EUR	Quant	rs760517	6e-10	European	GCST004623	Neutrophil percentage of granulocytes
platelet crit	http://www.ebi.ac.uk/efo/EFO_0007985	ENSG00000187010.14	Adipose_Subcutaneous	0.998596845288121	164339	EUR	Quant	rs55794721	7e-37	European	GCST004607	Plateletcrit
platelet crit	http://www.ebi.ac.uk/efo/EFO_0007985	ENSG00000224183.1	Adipose_Subcutaneous	0.999284978787431	164339	EUR	Quant	rs55794721	7e-37	European	GCST004607	Plateletcrit
platelet crit	http://www.ebi.ac.uk/efo/EFO_0007985	ENSG00000261349.1	Adipose_Subcutaneous	0.998670659610452	164339	EUR	Quant	rs55794721	7e-37	European	GCST004607	Plateletcrit
platelet crit	http://www.ebi.ac.uk/efo/EFO_0007985	ENSG00000272432.1	Adipose_Subcutaneous	0.917026480903564	164339	EUR	Quant	rs55794721	7e-37	European	GCST004607	Plateletcrit
multiple sclerosis	http://www.ebi.ac.uk/efo/EFO_0003885	ENSG00000233184.2	Adipose_Subcutaneous	0.96720889124456	26621	EUR	CC	rs12048904	4e-08	European	GCST001198	Multiple sclerosis
platelet crit	http://www.ebi.ac.uk/efo/EFO_0007985	ENSG00000172965.10	Adipose_Subcutaneous	0.999066292222126	164339	EUR	Quant	rs4377346	4e-19	European	GCST004607	Plateletcrit
platelet crit	http://www.ebi.ac.uk/efo/EFO_0007985	ENSG00000227992.1	Adipose_Subcutaneous	0.999707587922737	164339	EUR	Quant	rs4377346	4e-19	European	GCST004607	Plateletcrit
platelet crit	http://www.ebi.ac.uk/efo/EFO_0007985	ENSG00000271590.1	Adipose_Subcutaneous	0.967848957833576	164339	EUR	Quant	rs4377346	4e-19	European	GCST004607	Plateletcrit
platelet crit	http://www.ebi.ac.uk/efo/EFO_0007985	ENSG00000064012.17	Adipose_Subcutaneous	0.986466529946503	164339	EUR	Quant	rs6712091	1e-09	European	GCST004607	Plateletcrit
platelet crit	http://www.ebi.ac.uk/efo/EFO_0007985	ENSG00000155749.8	Adipose_Subcutaneous	0.986040678382836	164339	EUR	Quant	rs6712091	1e-09	European	GCST004607	Plateletcrit
platelet crit	http://www.ebi.ac.uk/efo/EFO_0007985	ENSG00000127837.5	Adipose_Subcutaneous	0.904583001776915	164339	EUR	Quant	rs10716631	6e-10	European	GCST004607	Plateletcrit
platelet crit	http://www.ebi.ac.uk/efo/EFO_0007985	ENSG00000261338.1	Adipose_Subcutaneous	0.968084158266997	164339	EUR	Quant	rs10716631	6e-10	European	GCST004607	Plateletcrit
platelet crit	http://www.ebi.ac.uk/efo/EFO_0007985	ENSG00000030110.8	Adipose_Subcutaneous	0.993418895634742	164339	EUR	Quant	rs210142	3e-171	European	GCST004607	Plateletcrit
platelet crit	http://www.ebi.ac.uk/efo/EFO_0007985	ENSG00000112339.10	Adipose_Subcutaneous	0.905972073509434	164339	EUR	Quant	rs4580893	4e-27	European	GCST004607	Plateletcrit
platelet crit	http://www.ebi.ac.uk/efo/EFO_0007985	ENSG00000105976.10	Adipose_Subcutaneous	0.917618175840374	164339	EUR	Quant	rs11321799	5e-11	European	GCST004607	Plateletcrit
platelet crit	http://www.ebi.ac.uk/efo/EFO_0007985	ENSG00000269305.1	Adipose_Subcutaneous	0.961899299212437	164339	EUR	Quant	rs1887430	9e-99	European	GCST004607	Plateletcrit
platelet crit	http://www.ebi.ac.uk/efo/EFO_0007985	ENSG00000168056.10	Adipose_Subcutaneous	0.941001188328078	164339	EUR	Quant	rs587080	2e-10	European	GCST004607	Plateletcrit
platelet crit	http://www.ebi.ac.uk/efo/EFO_0007985	ENSG00000110395.4	Adipose_Subcutaneous	0.957517442900742	164339	EUR	Quant	rs45535039	1e-57	European	GCST004607	Plateletcrit
platelet crit	http://www.ebi.ac.uk/efo/EFO_0007985	ENSG00000256433.1	Adipose_Subcutaneous	0.998118995451482	164339	EUR	Quant	rs10466905	1e-11	European	GCST004607	Plateletcrit
platelet crit	http://www.ebi.ac.uk/efo/EFO_0007985	ENSG00000198056.9	Adipose_Subcutaneous	0.999548151805793	164339	EUR	Quant	rs2277339	1e-10	European	GCST004607	Plateletcrit
platelet crit	http://www.ebi.ac.uk/efo/EFO_0007985	ENSG00000135093.8	Adipose_Subcutaneous	0.977870553351369	164339	EUR	Quant	rs4388979	6e-40	European	GCST004607	Plateletcrit
multiple sclerosis	http://www.ebi.ac.uk/efo/EFO_0003885	ENSG00000142606.11	Adipose_Subcutaneous	0.922275673259832	26621	EUR	CC	rs4648356	1e-14	European	GCST001198	Multiple sclerosis
platelet crit	http://www.ebi.ac.uk/efo/EFO_0007985	ENSG00000103335.15	Adipose_Subcutaneous	0.938944104764929	164339	EUR	Quant	rs7191439	3e-10	European	GCST004607	Plateletcrit
platelet crit	http://www.ebi.ac.uk/efo/EFO_0007985	ENSG00000108264.12	Adipose_Subcutaneous	0.950439459916265	164339	EUR	Quant	rs853195	1e-11	European	GCST004607	Plateletcrit
platelet crit	http://www.ebi.ac.uk/efo/EFO_0007985	ENSG00000268849.1	Adipose_Subcutaneous	0.996127081649799	164339	EUR	Quant	rs12459419	1e-10	European	GCST004607	Plateletcrit
platelet crit	http://www.ebi.ac.uk/efo/EFO_0007985	ENSG00000100241.16	Adipose_Subcutaneous	0.973416558592631	164339	EUR	Quant	rs75107793	2e-55	European	GCST004607	Plateletcrit
platelet count	http://www.ebi.ac.uk/efo/EFO_0004309	ENSG00000007341.14	Adipose_Subcutaneous	0.949214137474676	166066	EUR	Quant	rs2932536	2e-21	European	GCST004603	Platelet count
platelet count	http://www.ebi.ac.uk/efo/EFO_0004309	ENSG00000116489.8	Adipose_Subcutaneous	0.98169793131103	166066	EUR	Quant	rs2932536	2e-21	European	GCST004603	Platelet count
platelet count	http://www.ebi.ac.uk/efo/EFO_0004309	ENSG00000160783.15	Adipose_Subcutaneous	0.952141658163082	166066	EUR	Quant	rs928391	2e-10	European	GCST004603	Platelet count
platelet count	http://www.ebi.ac.uk/efo/EFO_0004309	ENSG00000172965.10	Adipose_Subcutaneous	0.999065524293203	166066	EUR	Quant	rs4377346	4e-15	European	GCST004603	Platelet count
platelet count	http://www.ebi.ac.uk/efo/EFO_0004309	ENSG00000227992.1	Adipose_Subcutaneous	0.999707066931287	166066	EUR	Quant	rs4377346	4e-15	European	GCST004603	Platelet count
platelet count	http://www.ebi.ac.uk/efo/EFO_0004309	ENSG00000271590.1	Adipose_Subcutaneous	0.967858848822836	166066	EUR	Quant	rs4377346	4e-15	European	GCST004603	Platelet count
platelet count	http://www.ebi.ac.uk/efo/EFO_0004309	ENSG00000144118.9	Adipose_Subcutaneous	0.940118137012705	166066	EUR	Quant	rs10199109	2e-18	European	GCST004603	Platelet count
platelet count	http://www.ebi.ac.uk/efo/EFO_0004309	ENSG00000197375.8	Adipose_Subcutaneous	0.900416455851993	166066	EUR	Quant	rs10058074	3e-18	European	GCST004603	Platelet count
platelet count	http://www.ebi.ac.uk/efo/EFO_0004309	ENSG00000204681.6	Adipose_Subcutaneous	0.939048970964862	166066	EUR	Quant	rs2975009	7e-24	European	GCST004603	Platelet count
platelet count	http://www.ebi.ac.uk/efo/EFO_0004309	ENSG00000030110.8	Adipose_Subcutaneous	0.993472145587432	166066	EUR	Quant	rs210142	1e-144	European	GCST004603	Platelet count
platelet count	http://www.ebi.ac.uk/efo/EFO_0004309	ENSG00000146535.9	Adipose_Subcutaneous	0.936594377388951	166066	EUR	Quant	rs1182180	2e-15	European	GCST004603	Platelet count
platelet count	http://www.ebi.ac.uk/efo/EFO_0004309	ENSG00000105976.10	Adipose_Subcutaneous	0.946727550197175	166066	EUR	Quant	rs11562010	9e-13	European	GCST004603	Platelet count
platelet count	http://www.ebi.ac.uk/efo/EFO_0004309	ENSG00000269305.1	Adipose_Subcutaneous	0.961899290314716	166066	EUR	Quant	rs1887430	3e-80	European	GCST004603	Platelet count
platelet count	http://www.ebi.ac.uk/efo/EFO_0004309	ENSG00000165025.10	Adipose_Subcutaneous	0.973287391050949	166066	EUR	Quant	rs290268	2e-09	European	GCST004603	Platelet count
platelet count	http://www.ebi.ac.uk/efo/EFO_0004309	ENSG00000169925.12	Adipose_Subcutaneous	0.977846471878159	166066	EUR	Quant	rs2810491	2e-21	European	GCST004603	Platelet count
platelet count	http://www.ebi.ac.uk/efo/EFO_0004309	ENSG00000149485.12	Adipose_Subcutaneous	0.958403587161567	166066	EUR	Quant	rs174548	5e-23	European	GCST004603	Platelet count
platelet count	http://www.ebi.ac.uk/efo/EFO_0004309	ENSG00000172922.4	Adipose_Subcutaneous	0.91803790784513	166066	EUR	Quant	rs2448490	5e-14	European	GCST004603	Platelet count
platelet count	http://www.ebi.ac.uk/efo/EFO_0004309	ENSG00000110395.4	Adipose_Subcutaneous	0.959022178044898	166066	EUR	Quant	rs36109901	3e-43	European	GCST004603	Platelet count
platelet count	http://www.ebi.ac.uk/efo/EFO_0004309	ENSG00000110063.4	Adipose_Subcutaneous	0.986563822216358	166066	EUR	Quant	rs4937127	2e-18	European	GCST004603	Platelet count
platelet count	http://www.ebi.ac.uk/efo/EFO_0004309	ENSG00000256433.1	Adipose_Subcutaneous	0.998004126499506	166066	EUR	Quant	rs10466905	3e-09	European	GCST004603	Platelet count
platelet count	http://www.ebi.ac.uk/efo/EFO_0004309	ENSG00000135093.8	Adipose_Subcutaneous	0.980948235488928	166066	EUR	Quant	rs4388979	7e-32	European	GCST004603	Platelet count
platelet count	http://www.ebi.ac.uk/efo/EFO_0004309	ENSG00000139835.9	Adipose_Subcutaneous	0.997564097920023	166066	EUR	Quant	rs4907622	8e-17	European	GCST004603	Platelet count
platelet count	http://www.ebi.ac.uk/efo/EFO_0004309	ENSG00000166965.8	Adipose_Subcutaneous	0.926472306302439	166066	EUR	Quant	rs8037137	8e-11	European	GCST004603	Platelet count
platelet count	http://www.ebi.ac.uk/efo/EFO_0004309	ENSG00000258725.1	Adipose_Subcutaneous	0.981649893110259	166066	EUR	Quant	rs8037137	8e-11	European	GCST004603	Platelet count
platelet count	http://www.ebi.ac.uk/efo/EFO_0004309	ENSG00000256323.1	Adipose_Subcutaneous	0.905676485986907	166066	EUR	Quant	rs141759085	9e-13	European	GCST004603	Platelet count
platelet count	http://www.ebi.ac.uk/efo/EFO_0004309	ENSG00000255987.1	Adipose_Subcutaneous	0.934022681742823	166066	EUR	Quant	rs8073060	9e-14	European	GCST004603	Platelet count
platelet count	http://www.ebi.ac.uk/efo/EFO_0004309	ENSG00000108733.5	Adipose_Subcutaneous	0.97120548949485	166066	EUR	Quant	rs9908158	4e-16	European	GCST004603	Platelet count
platelet count	http://www.ebi.ac.uk/efo/EFO_0004309	ENSG00000108264.12	Adipose_Subcutaneous	0.949946532357644	166066	EUR	Quant	rs853195	2e-10	European	GCST004603	Platelet count
platelet count	http://www.ebi.ac.uk/efo/EFO_0004309	ENSG00000089327.10	Adipose_Subcutaneous	0.980507739715861	166066	EUR	Quant	rs7249921	3e-10	European	GCST004603	Platelet count
platelet count	http://www.ebi.ac.uk/efo/EFO_0004309	ENSG00000268849.1	Adipose_Subcutaneous	0.996142761526624	166066	EUR	Quant	rs3865444	7e-09	European	GCST004603	Platelet count
platelet count	http://www.ebi.ac.uk/efo/EFO_0004309	ENSG00000100241.16	Adipose_Subcutaneous	0.973416558592631	166066	EUR	Quant	rs75107793	2e-59	European	GCST004603	Platelet count
platelet component distribution width	http://www.ebi.ac.uk/efo/EFO_0007984	ENSG00000007341.14	Adipose_Subcutaneous	0.948974832415333	164433	EUR	Quant	rs7546094	9e-31	European	GCST004616	Platelet distribution width
platelet component distribution width	http://www.ebi.ac.uk/efo/EFO_0007984	ENSG00000116489.8	Adipose_Subcutaneous	0.982760666793654	164433	EUR	Quant	rs7546094	9e-31	European	GCST004616	Platelet distribution width
platelet component distribution width	http://www.ebi.ac.uk/efo/EFO_0007984	ENSG00000235351.1	Adipose_Subcutaneous	0.915967104639714	164433	EUR	Quant	rs34426467	3e-19	European	GCST004616	Platelet distribution width
platelet component distribution width	http://www.ebi.ac.uk/efo/EFO_0007984	ENSG00000113504.15	Adipose_Subcutaneous	0.999985587149239	164433	EUR	Quant	rs35188965	1e-18	European	GCST004616	Platelet distribution width
Crohn's disease	http://www.ebi.ac.uk/efo/EFO_0000384	ENSG00000161180.6	Adipose_Subcutaneous	0.944125478084367	21389	EUR	CC	rs181359	5e-16	European	GCST000879	Crohn's disease
Crohn's disease	http://www.ebi.ac.uk/efo/EFO_0000384	ENSG00000185651.10	Adipose_Subcutaneous	0.929742536115165	21389	EUR	CC	rs181359	5e-16	European	GCST000879	Crohn's disease
platelet component distribution width	http://www.ebi.ac.uk/efo/EFO_0007984	ENSG00000240065.3	Adipose_Subcutaneous	0.979816280726265	164433	EUR	Quant	rs7767288	1e-11	European	GCST004616	Platelet distribution width
platelet component distribution width	http://www.ebi.ac.uk/efo/EFO_0007984	ENSG00000198898.8	Adipose_Subcutaneous	0.924896684789903	164433	EUR	Quant	rs13224082	9e-23	European	GCST004616	Platelet distribution width
platelet component distribution width	http://www.ebi.ac.uk/efo/EFO_0007984	ENSG00000165025.10	Adipose_Subcutaneous	0.980695681834702	164433	EUR	Quant	rs2780701	2e-11	European	GCST004616	Platelet distribution width
platelet component distribution width	http://www.ebi.ac.uk/efo/EFO_0007984	ENSG00000169925.12	Adipose_Subcutaneous	0.946491027219647	164433	EUR	Quant	rs459571	4e-13	European	GCST004616	Platelet distribution width
Crohn's disease	http://www.ebi.ac.uk/efo/EFO_0000384	ENSG00000115970.14	Adipose_Subcutaneous	0.911459516308422	21389	EUR	CC	rs10495903	2e-14	European	GCST000879	Crohn's disease
platelet component distribution width	http://www.ebi.ac.uk/efo/EFO_0007984	ENSG00000139835.9	Adipose_Subcutaneous	0.996779419197613	164433	EUR	Quant	rs4907622	4e-45	European	GCST004616	Platelet distribution width
platelet component distribution width	http://www.ebi.ac.uk/efo/EFO_0007984	ENSG00000256323.1	Adipose_Subcutaneous	0.911981778153598	164433	EUR	Quant	rs7191868	5e-10	European	GCST004616	Platelet distribution width
platelet component distribution width	http://www.ebi.ac.uk/efo/EFO_0007984	ENSG00000108733.5	Adipose_Subcutaneous	0.967967552484014	164433	EUR	Quant	rs9908158	7e-40	European	GCST004616	Platelet distribution width
platelet component distribution width	http://www.ebi.ac.uk/efo/EFO_0007984	ENSG00000263627.1	Adipose_Subcutaneous	0.961941945696269	164433	EUR	Quant	rs9807368	3e-29	European	GCST004616	Platelet distribution width
platelet component distribution width	http://www.ebi.ac.uk/efo/EFO_0007984	ENSG00000198053.7	Adipose_Subcutaneous	0.998115380844322	164433	EUR	Quant	rs200891	5e-10	European	GCST004616	Platelet distribution width
red blood cell distribution width	http://www.ebi.ac.uk/efo/EFO_0005192	ENSG00000090621.9	Adipose_Subcutaneous	0.975395895796491	171529	EUR	Quant	rs3768321	2e-16	European	GCST004621	Red cell distribution width
Crohn's disease	http://www.ebi.ac.uk/efo/EFO_0000384	ENSG00000236935.1	Adipose_Subcutaneous	0.974239783982569	21389	EUR	CC	rs694739	6e-10	European	GCST000879	Crohn's disease
red blood cell distribution width	http://www.ebi.ac.uk/efo/EFO_0005192	ENSG00000127837.5	Adipose_Subcutaneous	0.908963508092383	171529	EUR	Quant	rs4674280	2e-13	European	GCST004621	Red cell distribution width
red blood cell distribution width	http://www.ebi.ac.uk/efo/EFO_0005192	ENSG00000261338.1	Adipose_Subcutaneous	0.965577542844267	171529	EUR	Quant	rs4674280	2e-13	European	GCST004621	Red cell distribution width
red blood cell distribution width	http://www.ebi.ac.uk/efo/EFO_0005192	ENSG00000225697.6	Adipose_Subcutaneous	0.971832097099192	171529	EUR	Quant	rs7614738	9e-10	European	GCST004621	Red cell distribution width
red blood cell distribution width	http://www.ebi.ac.uk/efo/EFO_0005192	ENSG00000075651.11	Adipose_Subcutaneous	0.986854227378417	171529	EUR	Quant	rs6792151	5e-34	European	GCST004621	Red cell distribution width
red blood cell distribution width	http://www.ebi.ac.uk/efo/EFO_0005192	ENSG00000183657.2	Adipose_Subcutaneous	0.972061494349999	171529	EUR	Quant	rs6792151	5e-34	European	GCST004621	Red cell distribution width
red blood cell distribution width	http://www.ebi.ac.uk/efo/EFO_0005192	ENSG00000113504.15	Adipose_Subcutaneous	0.999999999950944	171529	EUR	Quant	rs35188965	7e-121	European	GCST004621	Red cell distribution width
red blood cell distribution width	http://www.ebi.ac.uk/efo/EFO_0005192	ENSG00000157107.9	Adipose_Subcutaneous	0.962428896060264	171529	EUR	Quant	rs26578	2e-12	European	GCST004621	Red cell distribution width
red blood cell distribution width	http://www.ebi.ac.uk/efo/EFO_0005192	ENSG00000272081.1	Adipose_Subcutaneous	0.902403363779003	171529	EUR	Quant	rs26578	2e-12	European	GCST004621	Red cell distribution width
red blood cell distribution width	http://www.ebi.ac.uk/efo/EFO_0005192	ENSG00000245937.3	Adipose_Subcutaneous	0.99530278828668	171529	EUR	Quant	rs3812049	5e-274	European	GCST004621	Red cell distribution width
Crohn's disease	http://www.ebi.ac.uk/efo/EFO_0000384	ENSG00000164062.8	Adipose_Subcutaneous	0.909375482694671	21389	EUR	CC	rs3197999	6e-17	European	GCST000879	Crohn's disease
red blood cell distribution width	http://www.ebi.ac.uk/efo/EFO_0005192	ENSG00000169925.12	Adipose_Subcutaneous	0.906700577403681	171529	EUR	Quant	rs146671954	9e-15	European	GCST004621	Red cell distribution width
red blood cell distribution width	http://www.ebi.ac.uk/efo/EFO_0005192	ENSG00000099256.14	Adipose_Subcutaneous	0.974850284823855	171529	EUR	Quant	rs11818463	6e-16	European	GCST004621	Red cell distribution width
red blood cell distribution width	http://www.ebi.ac.uk/efo/EFO_0005192	ENSG00000119965.8	Adipose_Subcutaneous	0.901805197883136	171529	EUR	Quant	rs6599636	1e-16	European	GCST004621	Red cell distribution width
red blood cell distribution width	http://www.ebi.ac.uk/efo/EFO_0005192	ENSG00000134825.9	Adipose_Subcutaneous	0.989860982336907	171529	EUR	Quant	rs7394579	8e-48	European	GCST004621	Red cell distribution width
red blood cell distribution width	http://www.ebi.ac.uk/efo/EFO_0005192	ENSG00000100804.14	Adipose_Subcutaneous	0.978224484010219	171529	EUR	Quant	rs8013143	2e-96	European	GCST004621	Red cell distribution width
red blood cell distribution width	http://www.ebi.ac.uk/efo/EFO_0005192	ENSG00000258725.1	Adipose_Subcutaneous	0.984240509120715	171529	EUR	Quant	rs8028409	9e-123	European	GCST004621	Red cell distribution width
Crohn's disease	http://www.ebi.ac.uk/efo/EFO_0000384	ENSG00000197165.6	Adipose_Subcutaneous	0.90706297124712	21389	EUR	CC	rs151181	2e-11	European	GCST000879	Crohn's disease
Crohn's disease	http://www.ebi.ac.uk/efo/EFO_0000384	ENSG00000233232.2	Adipose_Subcutaneous	0.960121320610483	21389	EUR	CC	rs151181	2e-11	European	GCST000879	Crohn's disease
red blood cell distribution width	http://www.ebi.ac.uk/efo/EFO_0005192	ENSG00000156886.11	Adipose_Subcutaneous	0.99999999946678	171529	EUR	Quant	rs8050500	5e-19	European	GCST004621	Red cell distribution width
red blood cell distribution width	http://www.ebi.ac.uk/efo/EFO_0005192	ENSG00000176681.10	Adipose_Subcutaneous	0.963549546313183	171529	EUR	Quant	rs62073356	3e-32	European	GCST004621	Red cell distribution width
red blood cell distribution width	http://www.ebi.ac.uk/efo/EFO_0005192	ENSG00000008382.11	Adipose_Subcutaneous	0.957125324178962	171529	EUR	Quant	rs62130978	2e-22	European	GCST004621	Red cell distribution width
red blood cell distribution width	http://www.ebi.ac.uk/efo/EFO_0005192	ENSG00000267769.1	Adipose_Subcutaneous	0.986773389963018	171529	EUR	Quant	rs62130978	2e-22	European	GCST004621	Red cell distribution width
red blood cell distribution width	http://www.ebi.ac.uk/efo/EFO_0005192	ENSG00000267980.1	Adipose_Subcutaneous	0.978127434152151	171529	EUR	Quant	rs62130978	2e-22	European	GCST004621	Red cell distribution width
red blood cell distribution width	http://www.ebi.ac.uk/efo/EFO_0005192	ENSG00000129355.6	Adipose_Subcutaneous	0.962105605936311	171529	EUR	Quant	rs2885056	3e-15	European	GCST004621	Red cell distribution width
red blood cell distribution width	http://www.ebi.ac.uk/efo/EFO_0005192	ENSG00000105185.7	Adipose_Subcutaneous	0.940392222110721	171529	EUR	Quant	rs10405535	3e-10	European	GCST004621	Red cell distribution width
red blood cell distribution width	http://www.ebi.ac.uk/efo/EFO_0005192	ENSG00000105559.7	Adipose_Subcutaneous	0.914200919436638	171529	EUR	Quant	rs595982	5e-12	European	GCST004621	Red cell distribution width
red blood cell distribution width	http://www.ebi.ac.uk/efo/EFO_0005192	ENSG00000121417.9	Adipose_Subcutaneous	0.945301169559816	171529	EUR	Quant	rs571658566	3e-12	European	GCST004621	Red cell distribution width
red blood cell distribution width	http://www.ebi.ac.uk/efo/EFO_0005192	ENSG00000177989.9	Adipose_Subcutaneous	0.954109419173269	171529	EUR	Quant	rs131801	3e-19	European	GCST004621	Red cell distribution width
leukocyte count	http://www.ebi.ac.uk/efo/EFO_0004308	ENSG00000260879.1	Adipose_Subcutaneous	0.990055574326341	172435	EUR	Quant	rs663045	6e-10	European	GCST004610	White blood cell count
leukocyte count	http://www.ebi.ac.uk/efo/EFO_0004308	ENSG00000184371.9	Adipose_Subcutaneous	0.999966632985596	172435	EUR	Quant	rs333947	3e-09	European	GCST004610	White blood cell count
leukocyte count	http://www.ebi.ac.uk/efo/EFO_0004308	ENSG00000136689.14	Adipose_Subcutaneous	0.967052448672906	172435	EUR	Quant	rs6734238	1e-17	European	GCST004610	White blood cell count
leukocyte count	http://www.ebi.ac.uk/efo/EFO_0004308	ENSG00000115232.9	Adipose_Subcutaneous	0.900388124063074	172435	EUR	Quant	rs6740847	4e-25	European	GCST004610	White blood cell count
leukocyte count	http://www.ebi.ac.uk/efo/EFO_0004308	ENSG00000081041.8	Adipose_Subcutaneous	0.94998603587194	172435	EUR	Quant	rs11725704	2e-71	European	GCST004610	White blood cell count
leukocyte count	http://www.ebi.ac.uk/efo/EFO_0004308	ENSG00000183323.8	Adipose_Subcutaneous	0.958435093995604	172435	EUR	Quant	rs72767881	3e-12	European	GCST004610	White blood cell count
leukocyte count	http://www.ebi.ac.uk/efo/EFO_0004308	ENSG00000213830.3	Adipose_Subcutaneous	0.929752793131815	172435	EUR	Quant	rs72767881	3e-12	European	GCST004610	White blood cell count
leukocyte count	http://www.ebi.ac.uk/efo/EFO_0004308	ENSG00000127022.10	Adipose_Subcutaneous	0.998302647748634	172435	EUR	Quant	rs1134924	2e-10	European	GCST004610	White blood cell count
leukocyte count	http://www.ebi.ac.uk/efo/EFO_0004308	ENSG00000206503.7	Adipose_Subcutaneous	0.999987507926429	172435	EUR	Quant	rs9260620	2e-74	European	GCST004610	White blood cell count
leukocyte count	http://www.ebi.ac.uk/efo/EFO_0004308	ENSG00000204287.9	Adipose_Subcutaneous	0.97841660539122	172435	EUR	Quant	rs5020946	1e-94	European	GCST004610	White blood cell count
leukocyte count	http://www.ebi.ac.uk/efo/EFO_0004308	ENSG00000225914.1	Adipose_Subcutaneous	0.920205964969916	172435	EUR	Quant	rs5020946	1e-94	European	GCST004610	White blood cell count
Crohn's disease	http://www.ebi.ac.uk/efo/EFO_0000384	ENSG00000149485.12	Adipose_Subcutaneous	0.927860240460676	21389	EUR	CC	rs102275	2e-11	European	GCST000879	Crohn's disease
leukocyte count	http://www.ebi.ac.uk/efo/EFO_0004308	ENSG00000235117.2	Adipose_Subcutaneous	0.98572638355719	172435	EUR	Quant	rs7025728	4e-10	European	GCST004610	White blood cell count
leukocyte count	http://www.ebi.ac.uk/efo/EFO_0004308	ENSG00000099256.14	Adipose_Subcutaneous	0.977946547009598	172435	EUR	Quant	rs12266014	1e-44	European	GCST004610	White blood cell count
leukocyte count	http://www.ebi.ac.uk/efo/EFO_0004308	ENSG00000166272.12	Adipose_Subcutaneous	0.96388604852454	172435	EUR	Quant	rs7917772	2e-09	European	GCST004610	White blood cell count
leukocyte count	http://www.ebi.ac.uk/efo/EFO_0004308	ENSG00000189319.9	Adipose_Subcutaneous	0.918850763678455	172435	EUR	Quant	rs3781454	5e-09	European	GCST004610	White blood cell count
leukocyte count	http://www.ebi.ac.uk/efo/EFO_0004308	ENSG00000149485.12	Adipose_Subcutaneous	0.978722120474294	172435	EUR	Quant	rs174549	6e-11	European	GCST004610	White blood cell count
leukocyte count	http://www.ebi.ac.uk/efo/EFO_0004308	ENSG00000256433.1	Adipose_Subcutaneous	0.99824578855209	172435	EUR	Quant	rs10466905	3e-18	European	GCST004610	White blood cell count
leukocyte count	http://www.ebi.ac.uk/efo/EFO_0004308	ENSG00000103966.5	Adipose_Subcutaneous	0.907045135032469	172435	EUR	Quant	rs12101888	4e-16	European	GCST004610	White blood cell count
leukocyte count	http://www.ebi.ac.uk/efo/EFO_0004308	ENSG00000006327.9	Adipose_Subcutaneous	0.997799138413234	172435	EUR	Quant	rs6500550	1e-09	European	GCST004610	White blood cell count
leukocyte count	http://www.ebi.ac.uk/efo/EFO_0004308	ENSG00000008838.13	Adipose_Subcutaneous	0.953794400396034	172435	EUR	Quant	rs12600856	8e-185	European	GCST004610	White blood cell count
leukocyte count	http://www.ebi.ac.uk/efo/EFO_0004308	ENSG00000064666.10	Adipose_Subcutaneous	0.926380971821757	172435	EUR	Quant	rs4807440	3e-10	European	GCST004610	White blood cell count
leukocyte count	http://www.ebi.ac.uk/efo/EFO_0004308	ENSG00000142230.7	Adipose_Subcutaneous	0.993152174289626	172435	EUR	Quant	rs309190	4e-09	European	GCST004610	White blood cell count
leukocyte count	http://www.ebi.ac.uk/efo/EFO_0004308	ENSG00000268849.1	Adipose_Subcutaneous	0.996140204992441	172435	EUR	Quant	rs3865444	2e-10	European	GCST004610	White blood cell count
Crohn's disease	http://www.ebi.ac.uk/efo/EFO_0000384	ENSG00000232713.2	Adipose_Subcutaneous	0.949214214050687	21389	EUR	CC	rs10181042	7e-09	European	GCST000879	Crohn's disease
reticulocyte count	http://www.ebi.ac.uk/efo/EFO_0007986	ENSG00000133059.12	Adipose_Subcutaneous	0.99574839495251	170761	EUR	Quant	rs61823972	1e-23	European	GCST004611	High light scatter reticulocyte count
reticulocyte count	http://www.ebi.ac.uk/efo/EFO_0007986	ENSG00000127837.5	Adipose_Subcutaneous	0.910754452384355	170761	EUR	Quant	rs4791	9e-16	European	GCST004611	High light scatter reticulocyte count
reticulocyte count	http://www.ebi.ac.uk/efo/EFO_0007986	ENSG00000261338.1	Adipose_Subcutaneous	0.962762723506838	170761	EUR	Quant	rs4791	9e-16	European	GCST004611	High light scatter reticulocyte count
reticulocyte count	http://www.ebi.ac.uk/efo/EFO_0007986	ENSG00000173531.11	Adipose_Subcutaneous	0.917979540775782	170761	EUR	Quant	rs56116382	5e-50	European	GCST004611	High light scatter reticulocyte count
Crohn's disease	http://www.ebi.ac.uk/efo/EFO_0000384	ENSG00000085978.17	Adipose_Subcutaneous	0.962740333406849	21389	EUR	CC	rs3792109	7e-41	European	GCST000879	Crohn's disease
reticulocyte count	http://www.ebi.ac.uk/efo/EFO_0007986	ENSG00000112578.5	Adipose_Subcutaneous	0.916501293935761	170761	EUR	Quant	rs9349205	1e-17	European	GCST004611	High light scatter reticulocyte count
reticulocyte count	http://www.ebi.ac.uk/efo/EFO_0007986	ENSG00000009950.11	Adipose_Subcutaneous	0.986662699688984	170761	EUR	Quant	rs62466318	8e-16	European	GCST004611	High light scatter reticulocyte count
reticulocyte count	http://www.ebi.ac.uk/efo/EFO_0007986	ENSG00000105974.7	Adipose_Subcutaneous	0.987774829967734	170761	EUR	Quant	rs9920	1e-19	European	GCST004611	High light scatter reticulocyte count
reticulocyte count	http://www.ebi.ac.uk/efo/EFO_0007986	ENSG00000188566.7	Adipose_Subcutaneous	0.999945384645508	170761	EUR	Quant	rs113809617	3e-14	European	GCST004611	High light scatter reticulocyte count
reticulocyte count	http://www.ebi.ac.uk/efo/EFO_0007986	ENSG00000099256.14	Adipose_Subcutaneous	0.96342039872436	170761	EUR	Quant	rs10828725	1e-205	European	GCST004611	High light scatter reticulocyte count
reticulocyte count	http://www.ebi.ac.uk/efo/EFO_0007986	ENSG00000165424.6	Adipose_Subcutaneous	0.94306844234196	170761	EUR	Quant	rs7332	4e-11	European	GCST004611	High light scatter reticulocyte count
reticulocyte count	http://www.ebi.ac.uk/efo/EFO_0007986	ENSG00000213445.4	Adipose_Subcutaneous	0.980061249598653	170761	EUR	Quant	rs10750766	5e-15	European	GCST004611	High light scatter reticulocyte count
reticulocyte count	http://www.ebi.ac.uk/efo/EFO_0007986	ENSG00000165895.13	Adipose_Subcutaneous	0.965176312511735	170761	EUR	Quant	rs667575	1e-15	European	GCST004611	High light scatter reticulocyte count
reticulocyte count	http://www.ebi.ac.uk/efo/EFO_0007986	ENSG00000170647.2	Adipose_Subcutaneous	0.954698853153557	170761	EUR	Quant	rs667575	1e-15	European	GCST004611	High light scatter reticulocyte count
reticulocyte count	http://www.ebi.ac.uk/efo/EFO_0007986	ENSG00000110871.10	Adipose_Subcutaneous	0.909416282964979	170761	EUR	Quant	rs523522	2e-83	European	GCST004611	High light scatter reticulocyte count
reticulocyte count	http://www.ebi.ac.uk/efo/EFO_0007986	ENSG00000100804.14	Adipose_Subcutaneous	0.983408832961168	170761	EUR	Quant	rs113525195	1e-23	European	GCST004611	High light scatter reticulocyte count
reticulocyte count	http://www.ebi.ac.uk/efo/EFO_0007986	ENSG00000126214.16	Adipose_Subcutaneous	0.960100722349575	170761	EUR	Quant	rs2765041	3e-10	European	GCST004611	High light scatter reticulocyte count
reticulocyte count	http://www.ebi.ac.uk/efo/EFO_0007986	ENSG00000204277.1	Adipose_Subcutaneous	0.999552460390917	170761	EUR	Quant	rs72901753	2e-16	European	GCST004611	High light scatter reticulocyte count
reticulocyte count	http://www.ebi.ac.uk/efo/EFO_0007986	ENSG00000267676.1	Adipose_Subcutaneous	0.99955434149862	170761	EUR	Quant	rs72901753	2e-16	European	GCST004611	High light scatter reticulocyte count
reticulocyte count	http://www.ebi.ac.uk/efo/EFO_0007986	ENSG00000132819.12	Adipose_Subcutaneous	0.906847767671368	170761	EUR	Quant	rs11905479	1e-20	European	GCST004611	High light scatter reticulocyte count
reticulocyte count	http://www.ebi.ac.uk/efo/EFO_0007986	ENSG00000161180.6	Adipose_Subcutaneous	0.932577977413945	170761	EUR	Quant	rs131656	2e-14	European	GCST004611	High light scatter reticulocyte count
reticulocyte count	http://www.ebi.ac.uk/efo/EFO_0007986	ENSG00000185651.10	Adipose_Subcutaneous	0.916855104514853	170761	EUR	Quant	rs131656	2e-14	European	GCST004611	High light scatter reticulocyte count
reticulocyte count	http://www.ebi.ac.uk/efo/EFO_0007986	ENSG00000133059.12	Adipose_Subcutaneous	0.910847526009691	170763	EUR	Quant	rs1151786	4e-20	European	GCST004612	High light scatter reticulocyte percentage of red cells
reticulocyte count	http://www.ebi.ac.uk/efo/EFO_0007986	ENSG00000133069.10	Adipose_Subcutaneous	0.962757475948391	170763	EUR	Quant	rs1151786	4e-20	European	GCST004612	High light scatter reticulocyte percentage of red cells
reticulocyte count	http://www.ebi.ac.uk/efo/EFO_0007986	ENSG00000127837.5	Adipose_Subcutaneous	0.910347797326214	170763	EUR	Quant	rs10716631	4e-17	European	GCST004612	High light scatter reticulocyte percentage of red cells
reticulocyte count	http://www.ebi.ac.uk/efo/EFO_0007986	ENSG00000261338.1	Adipose_Subcutaneous	0.961371626637933	170763	EUR	Quant	rs10716631	4e-17	European	GCST004612	High light scatter reticulocyte percentage of red cells
reticulocyte count	http://www.ebi.ac.uk/efo/EFO_0007986	ENSG00000173531.11	Adipose_Subcutaneous	0.902010403353203	170763	EUR	Quant	rs9818758	6e-46	European	GCST004612	High light scatter reticulocyte percentage of red cells
reticulocyte count	http://www.ebi.ac.uk/efo/EFO_0007986	ENSG00000152684.10	Adipose_Subcutaneous	0.987041560711609	170763	EUR	Quant	rs115421711	9e-100	European	GCST004612	High light scatter reticulocyte percentage of red cells
reticulocyte count	http://www.ebi.ac.uk/efo/EFO_0007986	ENSG00000009950.11	Adipose_Subcutaneous	0.986702407343327	170763	EUR	Quant	rs62466318	3e-15	European	GCST004612	High light scatter reticulocyte percentage of red cells
reticulocyte count	http://www.ebi.ac.uk/efo/EFO_0007986	ENSG00000105974.7	Adipose_Subcutaneous	0.987777123399665	170763	EUR	Quant	rs9920	6e-22	European	GCST004612	High light scatter reticulocyte percentage of red cells
reticulocyte count	http://www.ebi.ac.uk/efo/EFO_0007986	ENSG00000188566.7	Adipose_Subcutaneous	0.999945515836387	170763	EUR	Quant	rs113809617	2e-16	European	GCST004612	High light scatter reticulocyte percentage of red cells
reticulocyte count	http://www.ebi.ac.uk/efo/EFO_0007986	ENSG00000099256.14	Adipose_Subcutaneous	0.963731086641364	170763	EUR	Quant	rs10828725	6e-202	European	GCST004612	High light scatter reticulocyte percentage of red cells
reticulocyte count	http://www.ebi.ac.uk/efo/EFO_0007986	ENSG00000165424.6	Adipose_Subcutaneous	0.9435875059206	170763	EUR	Quant	rs7917610	6e-11	European	GCST004612	High light scatter reticulocyte percentage of red cells
reticulocyte count	http://www.ebi.ac.uk/efo/EFO_0007986	ENSG00000126432.9	Adipose_Subcutaneous	0.909184190642638	170763	EUR	Quant	rs588177	1e-09	European	GCST004612	High light scatter reticulocyte percentage of red cells
reticulocyte count	http://www.ebi.ac.uk/efo/EFO_0007986	ENSG00000213445.4	Adipose_Subcutaneous	0.980060857997849	170763	EUR	Quant	rs10750766	1e-13	European	GCST004612	High light scatter reticulocyte percentage of red cells
reticulocyte count	http://www.ebi.ac.uk/efo/EFO_0007986	ENSG00000165895.13	Adipose_Subcutaneous	0.965888572209328	170763	EUR	Quant	rs667575	2e-14	European	GCST004612	High light scatter reticulocyte percentage of red cells
reticulocyte count	http://www.ebi.ac.uk/efo/EFO_0007986	ENSG00000170647.2	Adipose_Subcutaneous	0.955885180109668	170763	EUR	Quant	rs667575	2e-14	European	GCST004612	High light scatter reticulocyte percentage of red cells
reticulocyte count	http://www.ebi.ac.uk/efo/EFO_0007986	ENSG00000100804.14	Adipose_Subcutaneous	0.983627109052614	170763	EUR	Quant	rs113525195	3e-26	European	GCST004612	High light scatter reticulocyte percentage of red cells
reticulocyte count	http://www.ebi.ac.uk/efo/EFO_0007986	ENSG00000204277.1	Adipose_Subcutaneous	0.99674735949369	170763	EUR	Quant	rs72901758	9e-17	European	GCST004612	High light scatter reticulocyte percentage of red cells
reticulocyte count	http://www.ebi.ac.uk/efo/EFO_0007986	ENSG00000267676.1	Adipose_Subcutaneous	0.996748491421387	170763	EUR	Quant	rs72901758	9e-17	European	GCST004612	High light scatter reticulocyte percentage of red cells
reticulocyte count	http://www.ebi.ac.uk/efo/EFO_0007986	ENSG00000161180.6	Adipose_Subcutaneous	0.932697259197233	170763	EUR	Quant	rs131656	6e-16	European	GCST004612	High light scatter reticulocyte percentage of red cells
reticulocyte count	http://www.ebi.ac.uk/efo/EFO_0007986	ENSG00000185651.10	Adipose_Subcutaneous	0.916905767131732	170763	EUR	Quant	rs131656	6e-16	European	GCST004612	High light scatter reticulocyte percentage of red cells
vitamin D measurement, vitamin D dietary intake measurement	http://www.ebi.ac.uk/efo/EFO_0004631, http://www.ebi.ac.uk/efo/EFO_0008539	ENSG00000172890.7	Adipose_Subcutaneous	0.953081957232423	39868	EUR	Quant	rs4944062	2e-31	European	GCST005366	Vitamin D levels (dietary vitamin D intake interaction)
vitamin D measurement, vitamin D dietary intake measurement	http://www.ebi.ac.uk/efo/EFO_0004631, http://www.ebi.ac.uk/efo/EFO_0008539	ENSG00000254682.1	Adipose_Subcutaneous	0.95802081942865	39868	EUR	Quant	rs4944062	2e-31	European	GCST005366	Vitamin D levels (dietary vitamin D intake interaction)
depressive symptom measurement	http://www.ebi.ac.uk/efo/EFO_0007006	ENSG00000077063.6	Adipose_Subcutaneous	0.954441165068675	354862	EUR	Quant	rs10233018	6e-09	European	GCST005324	Depressive symptoms
depressive symptom measurement	http://www.ebi.ac.uk/efo/EFO_0007006	ENSG00000204789.3	Adipose_Subcutaneous	0.90568687542392	354862	EUR	Quant	rs2064219	2e-12	European	GCST005324	Depressive symptoms
depressive symptom measurement	http://www.ebi.ac.uk/efo/EFO_0007006	ENSG00000100393.9	Adipose_Subcutaneous	0.961379871570352	354862	EUR	Quant	rs2179744	2e-08	European	GCST005324	Depressive symptoms
depressive symptom measurement	http://www.ebi.ac.uk/efo/EFO_0007006	ENSG00000247828.3	Adipose_Subcutaneous	0.924868985030213	354862	EUR	Quant	rs61270009	3e-09	European	GCST005324	Depressive symptoms
depressive symptom measurement	http://www.ebi.ac.uk/efo/EFO_0007006	ENSG00000247828.3	Adipose_Subcutaneous	0.924868985030213	354862	EUR	Quant	rs13177755	3e-09	European	GCST005323	Depressive symptoms (MTAG)
depressive symptom measurement	http://www.ebi.ac.uk/efo/EFO_0007006	ENSG00000204789.3	Adipose_Subcutaneous	0.90568687542392	354862	EUR	Quant	rs2064219	2e-12	European	GCST005323	Depressive symptoms (MTAG)
depressive symptom measurement	http://www.ebi.ac.uk/efo/EFO_0007006	ENSG00000232912.1	Adipose_Subcutaneous	0.991203312672558	354862	EUR	Quant	rs301806	1e-09	European	GCST005323	Depressive symptoms (MTAG)
depressive symptom measurement	http://www.ebi.ac.uk/efo/EFO_0007006	ENSG00000100393.9	Adipose_Subcutaneous	0.9664593064211	354862	EUR	Quant	rs5758265	1e-09	European	GCST005323	Depressive symptoms (MTAG)
depressive symptom measurement	http://www.ebi.ac.uk/efo/EFO_0007006	ENSG00000213047.7	Adipose_Subcutaneous	0.936488742679385	354862	EUR	Quant	rs9427672	1e-08	European	GCST005323	Depressive symptoms (MTAG)
neuroticism measurement	http://www.ebi.ac.uk/efo/EFO_0007660	ENSG00000100393.9	Adipose_Subcutaneous	0.957468522422827	168105	EUR	Quant	rs2273085	4e-09	European	GCST005326	Neuroticism (MTAG)
neuroticism measurement	http://www.ebi.ac.uk/efo/EFO_0007660	ENSG00000213047.7	Adipose_Subcutaneous	0.938866353825344	168105	EUR	Quant	rs9427672	3e-08	European	GCST005326	Neuroticism (MTAG)
Crohn's disease	http://www.ebi.ac.uk/efo/EFO_0000384	ENSG00000085978.17	Adipose_Subcutaneous	0.943055374419173	2765	EUR	CC	rs3792109	5e-09	European	GCST001652	Crohn's disease
IgG bisecting N-acetyl glucosamine measurement	http://www.ebi.ac.uk/efo/EFO_0008426	ENSG00000128268.11	Adipose_Subcutaneous	0.935377210602266	1960	EUR	Quant	rs909674	4e-10	European	GCST004928	IgG bisecting N-acetyl glucosamine phenotypes (multivariate analysis)
IgG disialylation measurement	http://www.ebi.ac.uk/efo/EFO_0008429	ENSG00000128268.11	Adipose_Subcutaneous	0.928268332234358	1960	EUR	Quant	rs909674	4e-14	European	GCST004931	IgG disialylation phenotypes (multivariate analysis)
IgG fucosylation measurement	http://www.ebi.ac.uk/efo/EFO_0008427	ENSG00000128268.11	Adipose_Subcutaneous	0.909910488210677	1960	EUR	Quant	rs909674	1e-20	European	GCST004929	IgG fucosylation phenotypes (multivariate analysis)
IgG fucosylation measurement	http://www.ebi.ac.uk/efo/EFO_0008427	ENSG00000167302.5	Adipose_Subcutaneous	0.986188373964461	1960	EUR	Quant	rs2659009	4e-11	European	GCST004929	IgG fucosylation phenotypes (multivariate analysis)
IgG galactosylation measurement	http://www.ebi.ac.uk/efo/EFO_0008425	ENSG00000128268.11	Adipose_Subcutaneous	0.927615680641936	1960	EUR	Quant	rs909674	2e-14	European	GCST004927	IgG galactosylation phenotypes (multivariate analysis)
serum IgG glycosylation measurement	http://www.ebi.ac.uk/efo/EFO_0005193	ENSG00000128268.11	Adipose_Subcutaneous	0.914814913478848	1960	EUR	Quant	rs909674	3e-19	European	GCST004925	IgG N-glycosylation phenotypes (multivariate analysis)
IgG sialylation measurement	http://www.ebi.ac.uk/efo/EFO_0008428	ENSG00000128268.11	Adipose_Subcutaneous	0.929106772726945	1960	EUR	Quant	rs909674	1e-13	European	GCST004930	IgG sialylation phenotypes (multivariate analysis)
IgG digalactosylation measurement	http://www.ebi.ac.uk/efo/EFO_0008424	ENSG00000128268.11	Adipose_Subcutaneous	0.930075761923351	1960	EUR	Quant	rs909674	3e-13	European	GCST004926	IgG digalactosylation phenotypes (multivariate analysis)
gestational age, parental genotype effect measurement	http://www.ebi.ac.uk/efo/EFO_0005112, http://www.ebi.ac.uk/efo/EFO_0005939	ENSG00000132394.6	Adipose_Subcutaneous	0.919152560637221	43568	EUR	Quant	rs2955117	9e-15	European	GCST004899	Gestational age at birth (maternal effect)
alcohol consumption measurement	http://www.ebi.ac.uk/efo/EFO_0007878	ENSG00000268466.1	Adipose_Subcutaneous	0.908479882771506	108309	EUR	Quant	rs8012947	4e-08	European	GCST004887	Alcohol consumption in current drinkers
colorectal cancer	http://www.ebi.ac.uk/efo/EFO_0005842	ENSG00000166275.11	Adipose_Subcutaneous	0.957555110191174	21096	EAS	CC	rs4919687	8e-12	EastAsian	GCST003799	Colorectal cancer
colorectal cancer	http://www.ebi.ac.uk/efo/EFO_0005842	ENSG00000214435.3	Adipose_Subcutaneous	0.968337837690666	21096	EAS	CC	rs4919687	8e-12	EastAsian	GCST003799	Colorectal cancer
colorectal cancer	http://www.ebi.ac.uk/efo/EFO_0005842	ENSG00000149679.7	Adipose_Subcutaneous	0.927131235859867	21096	EAS	CC	rs6061231	8e-11	EastAsian	GCST003799	Colorectal cancer
mean corpuscular hemoglobin	http://www.ebi.ac.uk/efo/EFO_0004527	ENSG00000188566.7	Adipose_Subcutaneous	0.999945543824334	172332	EUR	Quant	rs113809617	6e-21	European	GCST004630	Mean corpuscular hemoglobin
colorectal cancer	http://www.ebi.ac.uk/efo/EFO_0005842	ENSG00000149485.12	Adipose_Subcutaneous	0.946421653754496	21096	EAS	CC	rs174537	9e-21	EastAsian	GCST003799	Colorectal cancer
mean corpuscular hemoglobin	http://www.ebi.ac.uk/efo/EFO_0004527	ENSG00000173442.7	Adipose_Subcutaneous	0.997830228138962	172332	EUR	Quant	rs10160596	1e-11	European	GCST004630	Mean corpuscular hemoglobin
mean corpuscular hemoglobin	http://www.ebi.ac.uk/efo/EFO_0004527	ENSG00000257542.4	Adipose_Subcutaneous	0.920100330698067	172332	EUR	Quant	rs10783487	4e-12	European	GCST004630	Mean corpuscular hemoglobin
mean corpuscular hemoglobin	http://www.ebi.ac.uk/efo/EFO_0004527	ENSG00000185591.5	Adipose_Subcutaneous	0.991048173336636	172332	EUR	Quant	rs58123204	3e-15	European	GCST004630	Mean corpuscular hemoglobin
mean corpuscular hemoglobin	http://www.ebi.ac.uk/efo/EFO_0004527	ENSG00000100804.14	Adipose_Subcutaneous	0.982656517010891	172332	EUR	Quant	rs113525195	1e-15	European	GCST004630	Mean corpuscular hemoglobin
mean corpuscular hemoglobin	http://www.ebi.ac.uk/efo/EFO_0004527	ENSG00000156381.4	Adipose_Subcutaneous	0.977358778620662	172332	EUR	Quant	rs4900538	4e-18	European	GCST004630	Mean corpuscular hemoglobin
mean corpuscular hemoglobin	http://www.ebi.ac.uk/efo/EFO_0004527	ENSG00000130656.4	Adipose_Subcutaneous	0.999986234459501	172332	EUR	Quant	rs2974760	1e-33	European	GCST004630	Mean corpuscular hemoglobin
mean corpuscular hemoglobin	http://www.ebi.ac.uk/efo/EFO_0004527	ENSG00000127586.12	Adipose_Subcutaneous	0.96656641861216	172332	EUR	Quant	rs2277899	3e-13	European	GCST004630	Mean corpuscular hemoglobin
mean corpuscular hemoglobin	http://www.ebi.ac.uk/efo/EFO_0004527	ENSG00000149922.6	Adipose_Subcutaneous	0.999999971736941	172332	EUR	Quant	rs3809627	5e-33	European	GCST004630	Mean corpuscular hemoglobin
mean corpuscular hemoglobin	http://www.ebi.ac.uk/efo/EFO_0004527	ENSG00000152242.6	Adipose_Subcutaneous	0.961188475788285	172332	EUR	Quant	rs718515	7e-73	European	GCST004630	Mean corpuscular hemoglobin
mean corpuscular hemoglobin	http://www.ebi.ac.uk/efo/EFO_0004527	ENSG00000105607.8	Adipose_Subcutaneous	0.996073552749033	172332	EUR	Quant	rs8012	2e-10	European	GCST004630	Mean corpuscular hemoglobin
mean corpuscular hemoglobin	http://www.ebi.ac.uk/efo/EFO_0004527	ENSG00000161860.7	Adipose_Subcutaneous	0.901091248745519	172332	EUR	Quant	rs8012	2e-10	European	GCST004630	Mean corpuscular hemoglobin
mean corpuscular hemoglobin	http://www.ebi.ac.uk/efo/EFO_0004527	ENSG00000167461.7	Adipose_Subcutaneous	0.918184562343184	172332	EUR	Quant	rs62117911	3e-15	European	GCST004630	Mean corpuscular hemoglobin
mean corpuscular hemoglobin	http://www.ebi.ac.uk/efo/EFO_0004527	ENSG00000105185.7	Adipose_Subcutaneous	0.940426541577501	172332	EUR	Quant	rs10402931	1e-17	European	GCST004630	Mean corpuscular hemoglobin
mean corpuscular hemoglobin	http://www.ebi.ac.uk/efo/EFO_0004527	ENSG00000088930.6	Adipose_Subcutaneous	0.950859205899644	172332	EUR	Quant	rs9917457	2e-09	European	GCST004630	Mean corpuscular hemoglobin
mean corpuscular hemoglobin	http://www.ebi.ac.uk/efo/EFO_0004527	ENSG00000008735.10	Adipose_Subcutaneous	0.922136972725006	172332	EUR	Quant	rs131777	6e-25	European	GCST004630	Mean corpuscular hemoglobin
erythrocyte count	http://www.ebi.ac.uk/efo/EFO_0004305	ENSG00000169231.9	Adipose_Subcutaneous	0.972915680066583	172952	EUR	Quant	rs760077	2e-11	European	GCST004601	Red blood cell count
erythrocyte count	http://www.ebi.ac.uk/efo/EFO_0004305	ENSG00000185499.12	Adipose_Subcutaneous	0.994235000759114	172952	EUR	Quant	rs760077	2e-11	European	GCST004601	Red blood cell count
rheumatoid arthritis	http://www.ebi.ac.uk/efo/EFO_0000685	ENSG00000204469.8	Adipose_Subcutaneous	0.973954153225169	700	EAS	CC	rs805297	3e-10	EastAsian	GCST001203	Rheumatoid arthritis
Graves disease	http://www.ebi.ac.uk/efo/EFO_0004237	ENSG00000160856.16	Adipose_Subcutaneous	0.993248147185886	2958	EAS	CC	rs3761959	2e-13	EastAsian	GCST001200	Graves' disease
erythrocyte count	http://www.ebi.ac.uk/efo/EFO_0004305	ENSG00000172965.10	Adipose_Subcutaneous	0.905825620068392	172952	EUR	Quant	rs62160676	4e-50	European	GCST004601	Red blood cell count
erythrocyte count	http://www.ebi.ac.uk/efo/EFO_0004305	ENSG00000271590.1	Adipose_Subcutaneous	0.981695609004808	172952	EUR	Quant	rs62160676	4e-50	European	GCST004601	Red blood cell count
erythrocyte count	http://www.ebi.ac.uk/efo/EFO_0004305	ENSG00000213533.7	Adipose_Subcutaneous	0.963428949637813	172952	EUR	Quant	rs3617	2e-09	European	GCST004601	Red blood cell count
erythrocyte count	http://www.ebi.ac.uk/efo/EFO_0004305	ENSG00000177311.6	Adipose_Subcutaneous	0.92125451597149	172952	EUR	Quant	rs7625643	8e-21	European	GCST004601	Red blood cell count
erythrocyte count	http://www.ebi.ac.uk/efo/EFO_0004305	ENSG00000113504.15	Adipose_Subcutaneous	0.999904436436908	172952	EUR	Quant	rs35188965	5e-13	European	GCST004601	Red blood cell count
erythrocyte count	http://www.ebi.ac.uk/efo/EFO_0004305	ENSG00000118514.9	Adipose_Subcutaneous	0.90014050616979	172952	EUR	Quant	rs9399135	1e-22	European	GCST004601	Red blood cell count
erythrocyte count	http://www.ebi.ac.uk/efo/EFO_0004305	ENSG00000104738.12	Adipose_Subcutaneous	0.999993502972596	172952	EUR	Quant	rs762679	2e-10	European	GCST004601	Red blood cell count
erythrocyte count	http://www.ebi.ac.uk/efo/EFO_0004305	ENSG00000149485.12	Adipose_Subcutaneous	0.961379273268825	172952	EUR	Quant	rs174533	4e-21	European	GCST004601	Red blood cell count
erythrocyte count	http://www.ebi.ac.uk/efo/EFO_0004305	ENSG00000234911.1	Adipose_Subcutaneous	0.917213336335759	172952	EUR	Quant	rs1256061	9e-10	European	GCST004601	Red blood cell count
erythrocyte count	http://www.ebi.ac.uk/efo/EFO_0004305	ENSG00000140465.9	Adipose_Subcutaneous	0.940138341045664	172952	EUR	Quant	rs12903896	3e-10	European	GCST004601	Red blood cell count
erythrocyte count	http://www.ebi.ac.uk/efo/EFO_0004305	ENSG00000178188.10	Adipose_Subcutaneous	0.914982219911997	172952	EUR	Quant	rs12448902	1e-10	European	GCST004601	Red blood cell count
erythrocyte count	http://www.ebi.ac.uk/efo/EFO_0004305	ENSG00000251417.1	Adipose_Subcutaneous	0.908997086568124	172952	EUR	Quant	rs12448902	1e-10	European	GCST004601	Red blood cell count
erythrocyte count	http://www.ebi.ac.uk/efo/EFO_0004305	ENSG00000259982.1	Adipose_Subcutaneous	0.904520340866564	172952	EUR	Quant	rs12448902	1e-10	European	GCST004601	Red blood cell count
erythrocyte count	http://www.ebi.ac.uk/efo/EFO_0004305	ENSG00000149922.6	Adipose_Subcutaneous	0.999999971547056	172952	EUR	Quant	rs3809627	3e-27	European	GCST004601	Red blood cell count
diastolic blood pressure	http://www.ebi.ac.uk/efo/EFO_0006336	ENSG00000204469.8	Adipose_Subcutaneous	0.919663228272445	150134	EUR	Quant	rs2077492	2e-09	European	GCST004777	Diastolic blood pressure
diastolic blood pressure	http://www.ebi.ac.uk/efo/EFO_0006336	ENSG00000204950.2	Adipose_Subcutaneous	0.958493882379838	150134	EUR	Quant	rs751984	2e-09	European	GCST004777	Diastolic blood pressure
diastolic blood pressure	http://www.ebi.ac.uk/efo/EFO_0006336	ENSG00000165895.13	Adipose_Subcutaneous	0.985884163231752	150134	EUR	Quant	rs633185	2e-08	European	GCST004777	Diastolic blood pressure
diastolic blood pressure	http://www.ebi.ac.uk/efo/EFO_0006336	ENSG00000170647.2	Adipose_Subcutaneous	0.994640958298291	150134	EUR	Quant	rs633185	2e-08	European	GCST004777	Diastolic blood pressure
diastolic blood pressure	http://www.ebi.ac.uk/efo/EFO_0006336	ENSG00000103653.12	Adipose_Subcutaneous	0.980568404252999	150134	EUR	Quant	rs1378942	6e-16	European	GCST004777	Diastolic blood pressure
diastolic blood pressure	http://www.ebi.ac.uk/efo/EFO_0006336	ENSG00000140465.9	Adipose_Subcutaneous	0.964231843169792	150134	EUR	Quant	rs1378942	6e-16	European	GCST004777	Diastolic blood pressure
diastolic blood pressure	http://www.ebi.ac.uk/efo/EFO_0006336	ENSG00000198740.4	Adipose_Subcutaneous	0.973412063740644	150134	EUR	Quant	rs12940887	1e-08	European	GCST004777	Diastolic blood pressure
diastolic blood pressure	http://www.ebi.ac.uk/efo/EFO_0006336	ENSG00000204469.8	Adipose_Subcutaneous	0.920629068652479	150134	EUR	Quant	rs2077492	4e-20	European	GCST004777	Diastolic blood pressure
diastolic blood pressure	http://www.ebi.ac.uk/efo/EFO_0006336	ENSG00000159640.10	Adipose_Subcutaneous	0.934455893120195	150134	EUR	Quant	rs4459609	2e-14	European	GCST004777	Diastolic blood pressure
bladder carcinoma	http://www.ebi.ac.uk/efo/EFO_0000292	ENSG00000013810.14	Adipose_Subcutaneous	0.950204387079452	8652	EUR	CC	rs798766	4e-13	European	GCST000842	Bladder cancer
systolic blood pressure	http://www.ebi.ac.uk/efo/EFO_0006335	ENSG00000165895.13	Adipose_Subcutaneous	0.986776546351674	150134	EUR	Quant	rs633185	8e-11	European	GCST004776	Systolic blood pressure
systolic blood pressure	http://www.ebi.ac.uk/efo/EFO_0006335	ENSG00000170647.2	Adipose_Subcutaneous	0.995896436661847	150134	EUR	Quant	rs633185	8e-11	European	GCST004776	Systolic blood pressure
systolic blood pressure	http://www.ebi.ac.uk/efo/EFO_0006335	ENSG00000103653.12	Adipose_Subcutaneous	0.980033778953768	150134	EUR	Quant	rs1378942	2e-12	European	GCST004776	Systolic blood pressure
systolic blood pressure	http://www.ebi.ac.uk/efo/EFO_0006335	ENSG00000140465.9	Adipose_Subcutaneous	0.962789399603959	150134	EUR	Quant	rs1378942	2e-12	European	GCST004776	Systolic blood pressure
systolic blood pressure	http://www.ebi.ac.uk/efo/EFO_0006335	ENSG00000182372.6	Adipose_Subcutaneous	0.963875561864126	150134	EUR	Quant	rs6558530	5e-08	European	GCST004776	Systolic blood pressure
systolic blood pressure	http://www.ebi.ac.uk/efo/EFO_0006335	ENSG00000253982.1	Adipose_Subcutaneous	0.960553965765242	150134	EUR	Quant	rs6558530	5e-08	European	GCST004776	Systolic blood pressure
reticulocyte count	http://www.ebi.ac.uk/efo/EFO_0007986	ENSG00000099256.14	Adipose_Subcutaneous	0.979935313196734	170690	EUR	Quant	rs11014296	8e-163	European	GCST004619	Reticulocyte fraction of red cells
reticulocyte count	http://www.ebi.ac.uk/efo/EFO_0007986	ENSG00000204287.9	Adipose_Subcutaneous	0.977438266447315	170690	EUR	Quant	rs112062732	3e-30	European	GCST004619	Reticulocyte fraction of red cells
reticulocyte count	http://www.ebi.ac.uk/efo/EFO_0007986	ENSG00000225914.1	Adipose_Subcutaneous	0.921044649155377	170690	EUR	Quant	rs112062732	3e-30	European	GCST004619	Reticulocyte fraction of red cells
reticulocyte count	http://www.ebi.ac.uk/efo/EFO_0007986	ENSG00000188566.7	Adipose_Subcutaneous	0.999945535499998	170690	EUR	Quant	rs113809617	7e-18	European	GCST004619	Reticulocyte fraction of red cells
reticulocyte count	http://www.ebi.ac.uk/efo/EFO_0007986	ENSG00000133059.12	Adipose_Subcutaneous	0.907161895515754	170690	EUR	Quant	rs1151786	4e-10	European	GCST004619	Reticulocyte fraction of red cells
reticulocyte count	http://www.ebi.ac.uk/efo/EFO_0007986	ENSG00000133069.10	Adipose_Subcutaneous	0.952655839013999	170690	EUR	Quant	rs1151786	4e-10	European	GCST004619	Reticulocyte fraction of red cells
reticulocyte count	http://www.ebi.ac.uk/efo/EFO_0007986	ENSG00000152684.10	Adipose_Subcutaneous	0.987041560709673	170690	EUR	Quant	rs115421711	1e-81	European	GCST004619	Reticulocyte fraction of red cells
reticulocyte count	http://www.ebi.ac.uk/efo/EFO_0007986	ENSG00000147454.9	Adipose_Subcutaneous	0.964039536869108	170690	EUR	Quant	rs12549025	3e-10	European	GCST004619	Reticulocyte fraction of red cells
reticulocyte count	http://www.ebi.ac.uk/efo/EFO_0007986	ENSG00000175054.10	Adipose_Subcutaneous	0.926454313162496	170690	EUR	Quant	rs2227930	3e-09	European	GCST004619	Reticulocyte fraction of red cells
reticulocyte count	http://www.ebi.ac.uk/efo/EFO_0007986	ENSG00000132819.12	Adipose_Subcutaneous	0.997482316587326	170690	EUR	Quant	rs35817974	1e-18	European	GCST004619	Reticulocyte fraction of red cells
reticulocyte count	http://www.ebi.ac.uk/efo/EFO_0007986	ENSG00000127837.5	Adipose_Subcutaneous	0.910785956672021	170690	EUR	Quant	rs4791	3e-18	European	GCST004619	Reticulocyte fraction of red cells
reticulocyte count	http://www.ebi.ac.uk/efo/EFO_0007986	ENSG00000261338.1	Adipose_Subcutaneous	0.958406601451327	170690	EUR	Quant	rs4791	3e-18	European	GCST004619	Reticulocyte fraction of red cells
reticulocyte count	http://www.ebi.ac.uk/efo/EFO_0007986	ENSG00000110871.10	Adipose_Subcutaneous	0.939455770129174	170690	EUR	Quant	rs585510	7e-69	European	GCST004619	Reticulocyte fraction of red cells
reticulocyte count	http://www.ebi.ac.uk/efo/EFO_0007986	ENSG00000009950.11	Adipose_Subcutaneous	0.986619550612441	170690	EUR	Quant	rs62466318	3e-16	European	GCST004619	Reticulocyte fraction of red cells
reticulocyte count	http://www.ebi.ac.uk/efo/EFO_0007986	ENSG00000165895.13	Adipose_Subcutaneous	0.966250161446877	170690	EUR	Quant	rs667575	7e-14	European	GCST004619	Reticulocyte fraction of red cells
reticulocyte count	http://www.ebi.ac.uk/efo/EFO_0007986	ENSG00000170647.2	Adipose_Subcutaneous	0.956459818639793	170690	EUR	Quant	rs667575	7e-14	European	GCST004619	Reticulocyte fraction of red cells
reticulocyte count	http://www.ebi.ac.uk/efo/EFO_0007986	ENSG00000099331.9	Adipose_Subcutaneous	0.921362244274173	170690	EUR	Quant	rs7246865	4e-09	European	GCST004619	Reticulocyte fraction of red cells
reticulocyte count	http://www.ebi.ac.uk/efo/EFO_0007986	ENSG00000204277.1	Adipose_Subcutaneous	0.996613498779976	170690	EUR	Quant	rs72901758	7e-11	European	GCST004619	Reticulocyte fraction of red cells
reticulocyte count	http://www.ebi.ac.uk/efo/EFO_0007986	ENSG00000267676.1	Adipose_Subcutaneous	0.99661561757014	170690	EUR	Quant	rs72901758	7e-11	European	GCST004619	Reticulocyte fraction of red cells
reticulocyte count	http://www.ebi.ac.uk/efo/EFO_0007986	ENSG00000100804.14	Adipose_Subcutaneous	0.978735357282313	170690	EUR	Quant	rs8013143	4e-39	European	GCST004619	Reticulocyte fraction of red cells
reticulocyte count	http://www.ebi.ac.uk/efo/EFO_0007986	ENSG00000267074.1	Adipose_Subcutaneous	0.998715327100029	170690	EUR	Quant	rs8082605	5e-53	European	GCST004619	Reticulocyte fraction of red cells
reticulocyte count	http://www.ebi.ac.uk/efo/EFO_0007986	ENSG00000267369.1	Adipose_Subcutaneous	0.952048275890962	170690	EUR	Quant	rs8082605	5e-53	European	GCST004619	Reticulocyte fraction of red cells
reticulocyte count	http://www.ebi.ac.uk/efo/EFO_0007986	ENSG00000112578.5	Adipose_Subcutaneous	0.916123506548779	170690	EUR	Quant	rs9349205	8e-18	European	GCST004619	Reticulocyte fraction of red cells
reticulocyte count	http://www.ebi.ac.uk/efo/EFO_0007986	ENSG00000173531.11	Adipose_Subcutaneous	0.903014437905117	170690	EUR	Quant	rs9818758	2e-49	European	GCST004619	Reticulocyte fraction of red cells
reticulocyte count	http://www.ebi.ac.uk/efo/EFO_0007986	ENSG00000105974.7	Adipose_Subcutaneous	0.987778052246998	170690	EUR	Quant	rs9920	1e-24	European	GCST004619	Reticulocyte fraction of red cells
basophil count	http://www.ebi.ac.uk/efo/EFO_0005090	ENSG00000077420.11	Adipose_Subcutaneous	0.924685208421432	171846	EUR	Quant	rs2992262	3e-12	European	GCST004618	White blood cell count (basophil)
basophil count	http://www.ebi.ac.uk/efo/EFO_0005090	ENSG00000142089.11	Adipose_Subcutaneous	0.911443844061147	171846	EUR	Quant	rs3888187	7e-11	European	GCST004618	White blood cell count (basophil)
basophil count	http://www.ebi.ac.uk/efo/EFO_0005090	ENSG00000185885.11	Adipose_Subcutaneous	0.99047166131709	171846	EUR	Quant	rs3888187	7e-11	European	GCST004618	White blood cell count (basophil)
basophil count	http://www.ebi.ac.uk/efo/EFO_0005090	ENSG00000174529.6	Adipose_Subcutaneous	0.946920660608861	171846	EUR	Quant	rs11579220	1e-14	European	GCST004618	White blood cell count (basophil)
basophil count	http://www.ebi.ac.uk/efo/EFO_0005090	ENSG00000172965.10	Adipose_Subcutaneous	0.908962868392482	171846	EUR	Quant	rs62160676	4e-10	European	GCST004618	White blood cell count (basophil)
basophil count	http://www.ebi.ac.uk/efo/EFO_0005090	ENSG00000271590.1	Adipose_Subcutaneous	0.981663776832672	171846	EUR	Quant	rs62160676	4e-10	European	GCST004618	White blood cell count (basophil)
dermatopontin measurement	http://www.ebi.ac.uk/efo/EFO_0008108	ENSG00000143196.4	Adipose_Subcutaneous	0.927861545565666	997	EUR	Quant	rs530022	5e-11	European	GCST004365	Blood protein levels
peptidyl-prolyl cis-trans isomerase E measurement	http://www.ebi.ac.uk/efo/EFO_0008257	ENSG00000084072.12	Adipose_Subcutaneous	0.97721597090085	997	EUR	Quant	rs9787249	9e-24	European	GCST004365	Blood protein levels
Dickkopf-related protein 3 measurement	http://www.ebi.ac.uk/efo/EFO_0008109	ENSG00000050165.13	Adipose_Subcutaneous	0.977703670210541	997	EUR	Quant	rs11022119	3e-13	European	GCST004365	Blood protein levels
serine protease 27 measurement	http://www.ebi.ac.uk/efo/EFO_0008280	ENSG00000264098.1	Adipose_Subcutaneous	0.962954881057223	997	EUR	Quant	rs2239908	2e-09	European	GCST004365	Blood protein levels
programmed cell death 1 ligand 2 measurement	http://www.ebi.ac.uk/efo/EFO_0008268	ENSG00000197646.6	Adipose_Subcutaneous	0.999670144337474	997	EUR	Quant	rs16923189	2e-26	European	GCST004365	Blood protein levels
leukocyte immunoglobulin-like receptor subfamily B member 2 measurement	http://www.ebi.ac.uk/efo/EFO_0008209	ENSG00000170866.7	Adipose_Subcutaneous	0.991292606234701	997	EUR	Quant	rs103294	2e-73	European	GCST004365	Blood protein levels
ficolin-1 measurement	http://www.ebi.ac.uk/efo/EFO_0008134	ENSG00000160339.11	Adipose_Subcutaneous	0.914458588182602	997	EUR	Quant	rs10858300	6e-17	European	GCST004365	Blood protein levels
vascular endothelial growth factor receptor 3 measurement	http://www.ebi.ac.uk/efo/EFO_0008315	ENSG00000239445.1	Adipose_Subcutaneous	0.998113489518882	997	EUR	Quant	rs10935480	1e-69	European	GCST004365	Blood protein levels
myeloid cell surface antigen CD33 measurement	http://www.ebi.ac.uk/efo/EFO_0008238	ENSG00000268849.1	Adipose_Subcutaneous	0.991972437912267	997	EUR	Quant	rs12459419	3e-165	European	GCST004365	Blood protein levels
haptoglobin measurement	http://www.ebi.ac.uk/efo/EFO_0004640	ENSG00000166747.8	Adipose_Subcutaneous	0.922167317992699	997	EUR	Quant	rs17286411	5e-22	European	GCST004365	Blood protein levels
leptin receptor measurement	http://www.ebi.ac.uk/efo/EFO_0004635	ENSG00000116678.14	Adipose_Subcutaneous	0.981802265618714	997	EUR	Quant	rs17412403	9e-14	European	GCST004365	Blood protein levels
low affinity immunoglobulin gamma Fc region receptor II-a/b measurement	http://www.ebi.ac.uk/efo/EFO_0008211	ENSG00000234211.1	Adipose_Subcutaneous	0.983212891439852	997	EUR	Quant	rs17413015	9e-137	European	GCST004365	Blood protein levels
calcium/calmodulin-dependent protein kinase type 1D measurement	http://www.ebi.ac.uk/efo/EFO_0008063	ENSG00000264098.1	Adipose_Subcutaneous	0.961144824801627	997	EUR	Quant	rs2239908	3e-24	European	GCST004365	Blood protein levels
semaphorin-3A measurement	http://www.ebi.ac.uk/efo/EFO_0008278	ENSG00000264098.1	Adipose_Subcutaneous	0.958358181146145	997	EUR	Quant	rs2239908	9e-48	European	GCST004365	Blood protein levels
cation-independent mannose-6-phosphate receptor measurement	http://www.ebi.ac.uk/efo/EFO_0008075	ENSG00000233682.2	Adipose_Subcutaneous	0.939180617761007	997	EUR	Quant	rs2297363	8e-31	European	GCST004365	Blood protein levels
carboxypeptidase B2 measurement	http://www.ebi.ac.uk/efo/EFO_0008069	ENSG00000235903.3	Adipose_Subcutaneous	0.936367434497773	997	EUR	Quant	rs3742264	3e-83	European	GCST004365	Blood protein levels
teratocarcinoma-derived growth factor 1 measurement	http://www.ebi.ac.uk/efo/EFO_0008297	ENSG00000163827.8	Adipose_Subcutaneous	0.961345571824644	997	EUR	Quant	rs3806701	4e-145	European	GCST004365	Blood protein levels
teratocarcinoma-derived growth factor 1 measurement	http://www.ebi.ac.uk/efo/EFO_0008297	ENSG00000241186.3	Adipose_Subcutaneous	0.996035182685545	997	EUR	Quant	rs3806701	4e-145	European	GCST004365	Blood protein levels
gp41 C34 peptide, HIV measurement	http://www.ebi.ac.uk/efo/EFO_0008140	ENSG00000204351.7	Adipose_Subcutaneous	0.987486018603376	997	EUR	Quant	rs387608	3e-25	European	GCST004365	Blood protein levels
gp41 C34 peptide, HIV measurement	http://www.ebi.ac.uk/efo/EFO_0008140	ENSG00000224389.4	Adipose_Subcutaneous	0.961024464580339	997	EUR	Quant	rs387608	3e-25	European	GCST004365	Blood protein levels
C-C motif chemokine 14 measurement	http://www.ebi.ac.uk/efo/EFO_0008042	ENSG00000167236.2	Adipose_Subcutaneous	0.996269400967624	997	EUR	Quant	rs41341749	3e-43	European	GCST004365	Blood protein levels
C-C motif chemokine 14 measurement	http://www.ebi.ac.uk/efo/EFO_0008042	ENSG00000213494.5	Adipose_Subcutaneous	0.995809897560583	997	EUR	Quant	rs41341749	3e-43	European	GCST004365	Blood protein levels
C-C motif chemokine 23 measurement	http://www.ebi.ac.uk/efo/EFO_0008049	ENSG00000167236.2	Adipose_Subcutaneous	0.996402601408404	997	EUR	Quant	rs41341749	3e-32	European	GCST004365	Blood protein levels
C-C motif chemokine 23 measurement	http://www.ebi.ac.uk/efo/EFO_0008049	ENSG00000213494.5	Adipose_Subcutaneous	0.996066902303581	997	EUR	Quant	rs41341749	3e-32	European	GCST004365	Blood protein levels
serum amyloid A-1 protein measurement	http://www.ebi.ac.uk/efo/EFO_0008282	ENSG00000110768.7	Adipose_Subcutaneous	0.939710641920004	997	EUR	Quant	rs4150579	5e-33	European	GCST004365	Blood protein levels
hepatitis A virus cellular receptor 2 measurement	http://www.ebi.ac.uk/efo/EFO_0008151	ENSG00000113249.8	Adipose_Subcutaneous	0.99793441705528	997	EUR	Quant	rs4704846	2e-39	European	GCST004365	Blood protein levels
dermatopontin measurement	http://www.ebi.ac.uk/efo/EFO_0008108	ENSG00000000460.12	Adipose_Subcutaneous	0.90623382419056	997	EUR	Quant	rs494189	1e-14	European	GCST004365	Blood protein levels
tryptase beta-2 measurement	http://www.ebi.ac.uk/efo/EFO_0008306	ENSG00000261294.1	Adipose_Subcutaneous	0.912177553247652	997	EUR	Quant	rs4984778	3e-27	European	GCST004365	Blood protein levels
semaphorin-3E measurement	http://www.ebi.ac.uk/efo/EFO_0008279	ENSG00000170381.8	Adipose_Subcutaneous	0.956225911708451	997	EUR	Quant	rs536299	2e-26	European	GCST004365	Blood protein levels
complement factor B measurement	http://www.ebi.ac.uk/efo/EFO_0008096	ENSG00000204356.7	Adipose_Subcutaneous	0.983628591154449	997	EUR	Quant	rs550513	1e-19	European	GCST004365	Blood protein levels
dual specificity mitogen-activated protein kinase kinase 2 measurement	http://www.ebi.ac.uk/efo/EFO_0008112	ENSG00000126231.9	Adipose_Subcutaneous	0.973770262456263	997	EUR	Quant	rs556990	2e-33	European	GCST004365	Blood protein levels
factor VII measurement	http://www.ebi.ac.uk/efo/EFO_0004619	ENSG00000126218.7	Adipose_Subcutaneous	0.943300215961738	997	EUR	Quant	rs474671	6e-65	European	GCST004365	Blood protein levels
interleukin 17 receptor A measurement	http://www.ebi.ac.uk/efo/EFO_0008175	ENSG00000177663.9	Adipose_Subcutaneous	0.997383473219958	997	EUR	Quant	rs2241047	4e-96	European	GCST004365	Blood protein levels
Fc receptor-like protein 3 measurement	http://www.ebi.ac.uk/efo/EFO_0008127	ENSG00000160856.16	Adipose_Subcutaneous	0.990973338294398	997	EUR	Quant	rs7522061	5e-57	European	GCST004365	Blood protein levels
inosine-5'-monophosphate dehydrogenase 2 measurement	http://www.ebi.ac.uk/efo/EFO_0008159	ENSG00000100865.10	Adipose_Subcutaneous	0.941198462772825	997	EUR	Quant	rs1005776	3e-17	European	GCST004365	Blood protein levels
hemopexin measurement	http://www.ebi.ac.uk/efo/EFO_0008149	ENSG00000177888.7	Adipose_Subcutaneous	0.946825227669524	997	EUR	Quant	rs10754218	3e-16	European	GCST004365	Blood protein levels
CMRF35-like molecule 6 measurement	http://www.ebi.ac.uk/efo/EFO_0008086	ENSG00000139323.9	Adipose_Subcutaneous	0.911015023595657	997	EUR	Quant	rs10858881	5e-21	European	GCST004365	Blood protein levels
calpain I measurement	http://www.ebi.ac.uk/efo/EFO_0008064	ENSG00000014216.11	Adipose_Subcutaneous	0.925033321434204	997	EUR	Quant	rs10895987	1e-18	European	GCST004365	Blood protein levels
cation-independent mannose-6-phosphate receptor measurement	http://www.ebi.ac.uk/efo/EFO_0008075	ENSG00000197081.8	Adipose_Subcutaneous	0.982992395177044	997	EUR	Quant	rs12202350	7e-13	European	GCST004365	Blood protein levels
hepatocyte growth factor-like protein measurement	http://www.ebi.ac.uk/efo/EFO_0008154	ENSG00000225697.6	Adipose_Subcutaneous	0.915107505103792	997	EUR	Quant	rs13063312	4e-30	European	GCST004365	Blood protein levels
cathepsin S measurement	http://www.ebi.ac.uk/efo/EFO_0008073	ENSG00000143452.11	Adipose_Subcutaneous	0.944124972672583	997	EUR	Quant	rs1336900	1e-19	European	GCST004365	Blood protein levels
MHC class I polypeptide-related sequence B measurement	http://www.ebi.ac.uk/efo/EFO_0008234	ENSG00000213719.4	Adipose_Subcutaneous	0.90839962785256	997	EUR	Quant	rs1794282	3e-19	European	GCST004365	Blood protein levels
interleukin 5 measurement	http://www.ebi.ac.uk/efo/EFO_0008185	ENSG00000264098.1	Adipose_Subcutaneous	0.961173945620484	997	EUR	Quant	rs2239908	5e-24	European	GCST004365	Blood protein levels
UMP-CMP kinase measurement	http://www.ebi.ac.uk/efo/EFO_0008313	ENSG00000264098.1	Adipose_Subcutaneous	0.962923163560733	997	EUR	Quant	rs2239908	8e-10	European	GCST004365	Blood protein levels
WNT1-inducible-signaling pathway protein 1 measurement	http://www.ebi.ac.uk/efo/EFO_0008321	ENSG00000264098.1	Adipose_Subcutaneous	0.962833723096424	997	EUR	Quant	rs2239908	1e-10	European	GCST004365	Blood protein levels
basophil count	http://www.ebi.ac.uk/efo/EFO_0005090	ENSG00000140575.8	Adipose_Subcutaneous	0.999867025101531	171846	EUR	Quant	rs2074585	2e-16	European	GCST004618	White blood cell count (basophil)
neutrophil percentage of leukocytes	http://www.ebi.ac.uk/efo/EFO_0007990	ENSG00000230521.1	Adipose_Subcutaneous	0.998734182508641	171542	EUR	Quant	rs9260639	2e-14	European	GCST004633	Neutrophil percentage of white cells
neutrophil percentage of leukocytes	http://www.ebi.ac.uk/efo/EFO_0007990	ENSG00000235290.1	Adipose_Subcutaneous	0.966074610637717	171542	EUR	Quant	rs9260639	2e-14	European	GCST004633	Neutrophil percentage of white cells
neutrophil percentage of leukocytes	http://www.ebi.ac.uk/efo/EFO_0007990	ENSG00000136689.14	Adipose_Subcutaneous	0.969557201370824	171542	EUR	Quant	rs10171849	5e-11	European	GCST004633	Neutrophil percentage of white cells
neutrophil percentage of leukocytes	http://www.ebi.ac.uk/efo/EFO_0007990	ENSG00000064012.17	Adipose_Subcutaneous	0.988382343705701	171542	EUR	Quant	rs1035142	7e-12	European	GCST004633	Neutrophil percentage of white cells
neutrophil percentage of leukocytes	http://www.ebi.ac.uk/efo/EFO_0007990	ENSG00000155749.8	Adipose_Subcutaneous	0.987847880931458	171542	EUR	Quant	rs1035142	7e-12	European	GCST004633	Neutrophil percentage of white cells
neutrophil percentage of leukocytes	http://www.ebi.ac.uk/efo/EFO_0007990	ENSG00000081041.8	Adipose_Subcutaneous	0.94896113790832	171542	EUR	Quant	rs11725704	3e-48	European	GCST004633	Neutrophil percentage of white cells
neutrophil percentage of leukocytes	http://www.ebi.ac.uk/efo/EFO_0007990	ENSG00000163297.12	Adipose_Subcutaneous	0.953038348618404	171542	EUR	Quant	rs7655441	7e-12	European	GCST004633	Neutrophil percentage of white cells
neutrophil percentage of leukocytes	http://www.ebi.ac.uk/efo/EFO_0007990	ENSG00000183323.8	Adipose_Subcutaneous	0.962307897579901	171542	EUR	Quant	rs11741826	1e-09	European	GCST004633	Neutrophil percentage of white cells
neutrophil percentage of leukocytes	http://www.ebi.ac.uk/efo/EFO_0007990	ENSG00000213830.3	Adipose_Subcutaneous	0.925285877739352	171542	EUR	Quant	rs11741826	1e-09	European	GCST004633	Neutrophil percentage of white cells
neutrophil percentage of leukocytes	http://www.ebi.ac.uk/efo/EFO_0007990	ENSG00000254352.1	Adipose_Subcutaneous	0.947717502863428	171542	EUR	Quant	rs2717547	1e-10	European	GCST004633	Neutrophil percentage of white cells
neutrophil percentage of leukocytes	http://www.ebi.ac.uk/efo/EFO_0007990	ENSG00000169925.12	Adipose_Subcutaneous	0.952156068795851	171542	EUR	Quant	rs456205	2e-10	European	GCST004633	Neutrophil percentage of white cells
neutrophil percentage of leukocytes	http://www.ebi.ac.uk/efo/EFO_0007990	ENSG00000142089.11	Adipose_Subcutaneous	0.928437213874718	171542	EUR	Quant	rs6421984	3e-25	European	GCST004633	Neutrophil percentage of white cells
neutrophil percentage of leukocytes	http://www.ebi.ac.uk/efo/EFO_0007990	ENSG00000185885.11	Adipose_Subcutaneous	0.994041805593265	171542	EUR	Quant	rs6421984	3e-25	European	GCST004633	Neutrophil percentage of white cells
neutrophil percentage of leukocytes	http://www.ebi.ac.uk/efo/EFO_0007990	ENSG00000256433.1	Adipose_Subcutaneous	0.998271535222321	171542	EUR	Quant	rs12296430	3e-20	European	GCST004633	Neutrophil percentage of white cells
neutrophil percentage of leukocytes	http://www.ebi.ac.uk/efo/EFO_0007990	ENSG00000171860.4	Adipose_Subcutaneous	0.993920938056899	171542	EUR	Quant	rs2110070	4e-09	European	GCST004633	Neutrophil percentage of white cells
neutrophil percentage of leukocytes	http://www.ebi.ac.uk/efo/EFO_0007990	ENSG00000213809.4	Adipose_Subcutaneous	0.959934349300611	171542	EUR	Quant	rs2734424	3e-11	European	GCST004633	Neutrophil percentage of white cells
neutrophil percentage of leukocytes	http://www.ebi.ac.uk/efo/EFO_0007990	ENSG00000090382.2	Adipose_Subcutaneous	0.999177648481069	171542	EUR	Quant	rs4761234	1e-11	European	GCST004633	Neutrophil percentage of white cells
neutrophil percentage of leukocytes	http://www.ebi.ac.uk/efo/EFO_0007990	ENSG00000127337.2	Adipose_Subcutaneous	0.910237863173593	171542	EUR	Quant	rs4761234	1e-11	European	GCST004633	Neutrophil percentage of white cells
neutrophil percentage of leukocytes	http://www.ebi.ac.uk/efo/EFO_0007990	ENSG00000178761.10	Adipose_Subcutaneous	0.979689907938091	171542	EUR	Quant	rs12908814	2e-10	European	GCST004633	Neutrophil percentage of white cells
neutrophil percentage of leukocytes	http://www.ebi.ac.uk/efo/EFO_0007990	ENSG00000008838.13	Adipose_Subcutaneous	0.953661927861182	171542	EUR	Quant	rs12602172	2e-132	European	GCST004633	Neutrophil percentage of white cells
neutrophil percentage of leukocytes	http://www.ebi.ac.uk/efo/EFO_0007990	ENSG00000105656.8	Adipose_Subcutaneous	0.995870684257791	171542	EUR	Quant	rs11668719	2e-14	European	GCST004633	Neutrophil percentage of white cells
neutrophil percentage of leukocytes	http://www.ebi.ac.uk/efo/EFO_0007990	ENSG00000175489.9	Adipose_Subcutaneous	0.997519479725945	171542	EUR	Quant	rs11668719	2e-14	European	GCST004633	Neutrophil percentage of white cells
neutrophil percentage of leukocytes	http://www.ebi.ac.uk/efo/EFO_0007990	ENSG00000063176.11	Adipose_Subcutaneous	0.975762340636341	171542	EUR	Quant	rs55720021	1e-15	European	GCST004633	Neutrophil percentage of white cells
neutrophil percentage of leukocytes	http://www.ebi.ac.uk/efo/EFO_0007990	ENSG00000232871.4	Adipose_Subcutaneous	0.993222140507113	171542	EUR	Quant	rs55720021	1e-15	European	GCST004633	Neutrophil percentage of white cells
basophil percentage of leukocytes	http://www.ebi.ac.uk/efo/EFO_0007992	ENSG00000174529.6	Adipose_Subcutaneous	0.945986612060502	171996	EUR	Quant	rs11579220	2e-15	European	GCST004631	Basophil percentage of white cells
[truncated: 132,257 more rows]
